# Supplementary material for: Diffusion and Adsorption of 2‑Methylpentane and 3‑Methylpentane in MFI-Type Zeolite Crystals
Source: J Phys Chem C Nanomater Interfaces. 2026 May 5;130(20):7242–52. doi: 10.1021/acs.jpcc.6c02168 (PMC13200187; doi:10.1021/acs.jpcc.6c02168)
Supplement: Supplementary file 2 [file jp6c02168_si_002.zip]

Archive with 138 entries (114 files):
- Baker_minimization/
- Baker_minimization/baker_min_parallel.py
- Baker_minimization/clean.sh
- Baker_minimization/collect_energy.sh
- Baker_minimization/energy.txt
- Baker_minimization/init/
- Baker_minimization/init/3-methylpentane.def
- Baker_minimization/init/force_field.def
- Baker_minimization/init/force_field_mixing_rules.def
- Baker_minimization/init/pseudo_atoms.def
- Baker_minimization/init/raspa.job
- Baker_minimization/init/simulation.input
- Baker_minimization/job
- Baker_minimization/trialx/
- Baker_minimization/trialx/3-methylpentane.def
- Baker_minimization/trialx/force_field.def
- Baker_minimization/trialx/force_field_mixing_rules.def
- Baker_minimization/trialx/pseudo_atoms.def
- Baker_minimization/trialx/raspa.job
- Baker_minimization/trialx/simulation.input
- dcTST_input_files/
- dcTST_input_files/2MP/
- dcTST_input_files/2MP/FreeEnergy/
- dcTST_input_files/2MP/FreeEnergy/2-methylpentane.def
- dcTST_input_files/2MP/FreeEnergy/force_field.def
- dcTST_input_files/2MP/FreeEnergy/force_field_mixing_rules.def
- dcTST_input_files/2MP/FreeEnergy/pseudo_atoms.def
- dcTST_input_files/2MP/FreeEnergy/simulation.input
- dcTST_input_files/2MP/Recrossing_a12/
- dcTST_input_files/2MP/Recrossing_a12/2-methylpentane.def
- dcTST_input_files/2MP/Recrossing_a12/force_field.def
- dcTST_input_files/2MP/Recrossing_a12/force_field_mixing_rules.def
- dcTST_input_files/2MP/Recrossing_a12/pseudo_atoms.def
- dcTST_input_files/2MP/Recrossing_a12/simulation.input
- dcTST_input_files/2MP/Recrossing_b12/
- dcTST_input_files/2MP/Recrossing_b12/2-methylpentane.def
- dcTST_input_files/2MP/Recrossing_b12/force_field.def
- dcTST_input_files/2MP/Recrossing_b12/force_field_mixing_rules.def
- dcTST_input_files/2MP/Recrossing_b12/pseudo_atoms.def
- dcTST_input_files/2MP/Recrossing_b12/simulation.input
- dcTST_input_files/2MP/Sampling_a12/
- dcTST_input_files/2MP/Sampling_a12/2-methylpentane.def
- dcTST_input_files/2MP/Sampling_a12/force_field.def
- dcTST_input_files/2MP/Sampling_a12/force_field_mixing_rules.def
- dcTST_input_files/2MP/Sampling_a12/pseudo_atoms.def
- dcTST_input_files/2MP/Sampling_a12/simulation.input
- dcTST_input_files/2MP/Sampling_b12/
- dcTST_input_files/2MP/Sampling_b12/2-methylpentane.def
- dcTST_input_files/2MP/Sampling_b12/force_field.def
- dcTST_input_files/2MP/Sampling_b12/force_field_mixing_rules.def
- dcTST_input_files/2MP/Sampling_b12/pseudo_atoms.def
- dcTST_input_files/2MP/Sampling_b12/simulation.input
- dcTST_input_files/2MP/TST_a12/
- dcTST_input_files/2MP/TST_a12/2-methylpentane.def
- dcTST_input_files/2MP/TST_a12/force_field.def
- dcTST_input_files/2MP/TST_a12/force_field_mixing_rules.def
- dcTST_input_files/2MP/TST_a12/Profile.dat
- dcTST_input_files/2MP/TST_a12/pseudo_atoms.def
- dcTST_input_files/2MP/TST_a12/simulation.input
- dcTST_input_files/2MP/TST_b12/
- dcTST_input_files/2MP/TST_b12/2-methylpentane.def
- dcTST_input_files/2MP/TST_b12/force_field.def
- dcTST_input_files/2MP/TST_b12/force_field_mixing_rules.def
- dcTST_input_files/2MP/TST_b12/Profile.dat
- dcTST_input_files/2MP/TST_b12/pseudo_atoms.def
- dcTST_input_files/2MP/TST_b12/simulation.input
- dcTST_input_files/3MP/
- dcTST_input_files/3MP/FreeEnergy/
- dcTST_input_files/3MP/FreeEnergy/3-methylpentane.def
- dcTST_input_files/3MP/FreeEnergy/force_field.def
- dcTST_input_files/3MP/FreeEnergy/force_field_mixing_rules.def
- dcTST_input_files/3MP/FreeEnergy/pseudo_atoms.def
- dcTST_input_files/3MP/FreeEnergy/simulation.input
- dcTST_input_files/3MP/Recrossing_a12/
- dcTST_input_files/3MP/Recrossing_a12/3-methylpentane.def
- dcTST_input_files/3MP/Recrossing_a12/force_field.def
- dcTST_input_files/3MP/Recrossing_a12/force_field_mixing_rules.def
- dcTST_input_files/3MP/Recrossing_a12/pseudo_atoms.def
- dcTST_input_files/3MP/Recrossing_a12/simulation.input
- dcTST_input_files/3MP/Recrossing_b12/
- dcTST_input_files/3MP/Recrossing_b12/3-methylpentane.def
- dcTST_input_files/3MP/Recrossing_b12/force_field.def
- dcTST_input_files/3MP/Recrossing_b12/force_field_mixing_rules.def
- dcTST_input_files/3MP/Recrossing_b12/pseudo_atoms.def
- dcTST_input_files/3MP/Recrossing_b12/simulation.input
- dcTST_input_files/3MP/Sampling_a12/
- dcTST_input_files/3MP/Sampling_a12/3-methylpentane.def
- dcTST_input_files/3MP/Sampling_a12/force_field.def
- dcTST_input_files/3MP/Sampling_a12/force_field_mixing_rules.def
- dcTST_input_files/3MP/Sampling_a12/pseudo_atoms.def
- dcTST_input_files/3MP/Sampling_a12/simulation.input
- dcTST_input_files/3MP/Sampling_b12/
- dcTST_input_files/3MP/Sampling_b12/3-methylpentane.def
- dcTST_input_files/3MP/Sampling_b12/force_field.def
- dcTST_input_files/3MP/Sampling_b12/force_field_mixing_rules.def
- dcTST_input_files/3MP/Sampling_b12/pseudo_atoms.def
- dcTST_input_files/3MP/Sampling_b12/simulation.input
- dcTST_input_files/3MP/TST_a12/
- dcTST_input_files/3MP/TST_a12/3-methylpentane.def
- dcTST_input_files/3MP/TST_a12/force_field.def
- dcTST_input_files/3MP/TST_a12/force_field_mixing_rules.def
- dcTST_input_files/3MP/TST_a12/Profile.dat
- dcTST_input_files/3MP/TST_a12/pseudo_atoms.def
- dcTST_input_files/3MP/TST_a12/simulation.input
- dcTST_input_files/3MP/TST_b12/
- dcTST_input_files/3MP/TST_b12/3-methylpentane.def
- dcTST_input_files/3MP/TST_b12/force_field.def
- dcTST_input_files/3MP/TST_b12/force_field_mixing_rules.def
- dcTST_input_files/3MP/TST_b12/Profile.dat
- dcTST_input_files/3MP/TST_b12/pseudo_atoms.def
- dcTST_input_files/3MP/TST_b12/simulation.input
- GCMC_input_files/
- GCMC_input_files/2MP_300K_mono/
- GCMC_input_files/2MP_300K_mono/2-methylpentane.def
- GCMC_input_files/2MP_300K_mono/clean.sh
- GCMC_input_files/2MP_300K_mono/collect_ads.sh
- GCMC_input_files/2MP_300K_mono/force_field.def
- GCMC_input_files/2MP_300K_mono/force_field_mixing_rules.def
- GCMC_input_files/2MP_300K_mono/loadings.txt
- GCMC_input_files/2MP_300K_mono/MFI_SI_mono.cif
- GCMC_input_files/2MP_300K_mono/multi_press.sh
- GCMC_input_files/2MP_300K_mono/pseudo_atoms.def
- GCMC_input_files/2MP_300K_mono/simulation.input
- GCMC_input_files/3MP_300K_mono/
- GCMC_input_files/3MP_300K_mono/3-methylpentane.def
- GCMC_input_files/3MP_300K_mono/clean.sh
- GCMC_input_files/3MP_300K_mono/collect_ads.sh
- GCMC_input_files/3MP_300K_mono/force_field.def
- GCMC_input_files/3MP_300K_mono/force_field_mixing_rules.def
- GCMC_input_files/3MP_300K_mono/loadings.txt
- GCMC_input_files/3MP_300K_mono/MFI_SI_mono.cif
- GCMC_input_files/3MP_300K_mono/multi_press.sh
- GCMC_input_files/3MP_300K_mono/pseudo_atoms.def
- GCMC_input_files/3MP_300K_mono/simulation.input
- GCMC_input_files/MFI_structures_CIF/
- GCMC_input_files/MFI_structures_CIF/MFI_mono.cif
- GCMC_input_files/MFI_structures_CIF/MFI_ortho.cif
- GCMC_input_files/MFI_structures_CIF/MFI_para.cif
