# Supplementary material for: Diffusion and Adsorption of 2‑Methylpentane and 3‑Methylpentane in MFI-Type Zeolite Crystals
Source: J Phys Chem C Nanomater Interfaces. 2026 May 5;130(20):7242–52. doi: 10.1021/acs.jpcc.6c02168 (PMC13200187; doi:10.1021/acs.jpcc.6c02168)
Supplement: Supplementary file 2 [file jp6c02168_si_002.zip › Baker_minimization/baker_min_parallel.py]

# ------------------------------------------------------------------
# This script performs Baker's minimization using different initial configuration
#
# Kaihang Shi  9/9/22
# 
# ------------------------------------------------------------------

# load packages
import re
import math
import numpy as np  
import os
import pandas as pd
import subprocess
import time
# multiprocessing is pre-installed in Python distribution
import multiprocessing
from joblib import Parallel, delayed
from shutil import copy2
from pymatgen.core import Structure
import random


# number of initial configurations
n_init = 500

# number of CPU cores available
# NOTE: num_cores should be adjusted according to the available memory in cluster
num_cores =  20 #28 # multiprocessing.cpu_count()

# home dir
home = os.getcwd()


# define a function
def baker(i):

	# reset path 
	os.chdir(home)

	# create an independent folder
	os.mkdir(str(i))
	
	# copy folder
	process = subprocess.run(['cp','-r','init',str(i)])
	process = subprocess.run(['cp','-r','trialx',str(i)])

	# move to the init folder
	os.chdir(str(i)+'/init')

	# random number
	ran = random.randrange(100000)
	# string
	str1 = "4s/.*/RandomSeed    " + str(ran) +"/"

	# modify simulation input file
	process = subprocess.run(['sed','-i',str1,'simulation.input'])


	# ---------------------------------------------------
	# Initialize
	# ---------------------------------------------------
	# execute RASPA
	process = subprocess.run(['simulate'])

	# copy folder
	process = subprocess.run(['cp','-r','Restart','../trialx/RestartInitial'])

	# move to the trialx folder
	os.chdir('../trialx')
	
	process = subprocess.run(['simulate'])

	# return results
	return i


starttime = time.time()
# Parallelize the job
# https://blog.dominodatalab.com/simple-parallelization/
results = Parallel(n_jobs = num_cores)(delayed(baker)(i) for i in range(n_init))

# print computational time
print('Time taken = {} seconds'.format(time.time() - starttime))
