# Supplementary material for: Diffusion and Adsorption of 2‑Methylpentane and 3‑Methylpentane in MFI-Type Zeolite Crystals
Source: J Phys Chem C Nanomater Interfaces. 2026 May 5;130(20):7242–52. doi: 10.1021/acs.jpcc.6c02168 (PMC13200187; doi:10.1021/acs.jpcc.6c02168)
Supplement: Supplementary file 2 [file jp6c02168_si_002.zip › Baker_minimization/collect_energy.sh]

#! /bin/bash

HOME=`pwd`

for x in {0..499}
do

cd $x

cd trialx/Output/System_0/

# list all output files
lfile=`ls`

# loop over all files
for OUTPUT in $lfile
do

energy=`grep "Final energy after minimization" $OUTPUT`

echo $x $energy >> $HOME/energy.txt

done

cd $HOME

done
