# Supplementary material for: Diffusion and Adsorption of 2‑Methylpentane and 3‑Methylpentane in MFI-Type Zeolite Crystals
Source: J Phys Chem C Nanomater Interfaces. 2026 May 5;130(20):7242–52. doi: 10.1021/acs.jpcc.6c02168 (PMC13200187; doi:10.1021/acs.jpcc.6c02168)
Supplement: Supplementary file 2 [file jp6c02168_si_002.zip › Baker_minimization/energy.txt]

0 Final energy after minimization: -7554.8226836712 in 10 steps
1 Final energy after minimization: -7458.0126811652 in 12 steps
2 Final energy after minimization: -7383.1891249626 in 13 steps
3 Final energy after minimization: -7256.6149685575 in 11 steps
4 Final energy after minimization: -7544.9721026062 in 8 steps
5 Final energy after minimization: -7416.2869948587 in 10 steps
6 Final energy after minimization: -7603.0487979681 in 9 steps
7 Final energy after minimization: -7355.8208141752 in 10 steps
8 Final energy after minimization: -6796.4704133461 in 10 steps
9 Final energy after minimization: -7097.1928342536 in 20 steps
10 Final energy after minimization: -7553.3714773574 in 9 steps
11 Final energy after minimization: -7394.3158815988 in 11 steps
12 Final energy after minimization: -7383.1891249626 in 14 steps
13 Final energy after minimization: -7603.0487979680 in 8 steps
14 Final energy after minimization: -7499.0807521995 in 9 steps
15 Final energy after minimization: -6851.9740235051 in 12 steps
16 Final energy after minimization: -7381.3272821208 in 10 steps
17 Final energy after minimization: -7215.8157286627 in 10 steps
18 Final energy after minimization: -7292.5486965250 in 8 steps
19 Final energy after minimization: -7570.6605320761 in 20 steps
20 Final energy after minimization: -7544.9721026062 in 12 steps
21 Final energy after minimization: -7613.7246906293 in 13 steps
22 Final energy after minimization: -7476.0549991937 in 12 steps
23 Final energy after minimization: -7628.6865680189 in 13 steps
24 Final energy after minimization: -7243.2115952457 in 9 steps
25 Final energy after minimization: -7283.3908946305 in 17 steps
26 Final energy after minimization: -7629.6735906987 in 32 steps
27 Final energy after minimization: -7553.3714773574 in 17 steps
28 Final energy after minimization: -7499.0807521995 in 9 steps
29 Final energy after minimization: -7381.3272821208 in 15 steps
30 Final energy after minimization: -7267.1546673262 in 12 steps
31 Final energy after minimization: -7569.0322490887 in 11 steps
32 Final energy after minimization: -7256.6149685575 in 12 steps
33 Final energy after minimization: -7536.2132348035 in 11 steps
34 Final energy after minimization: -7256.6149685575 in 12 steps
35 Final energy after minimization: -7358.0392052321 in 12 steps
36 Final energy after minimization: -7593.0828560763 in 9 steps
37 Final energy after minimization: -7613.7246906294 in 16 steps
38 Final energy after minimization: -6967.3600988501 in 14 steps
39 Final energy after minimization: -7536.2132348035 in 11 steps
40 Final energy after minimization: -7668.9153925715 in 11 steps
41 Final energy after minimization: -7547.1764595639 in 26 steps
42 Final energy after minimization: -7668.9153925715 in 11 steps
43 Final energy after minimization: -7341.0548025840 in 13 steps
44 Final energy after minimization: -7536.2132348035 in 9 steps
45 Final energy after minimization: -7593.0828560763 in 11 steps
46 Final energy after minimization: -7570.6605320762 in 24 steps
47 Final energy after minimization: -7383.1891249626 in 17 steps
48 Final energy after minimization: -7569.0322490888 in 25 steps
49 Final energy after minimization: -6980.9416959417 in 7 steps
50 Final energy after minimization: -7628.6865680188 in 11 steps
51 Final energy after minimization: -7637.4513075862 in 13 steps
52 Final energy after minimization: -7215.8157286626 in 11 steps
53 Final energy after minimization: -7441.9317693569 in 12 steps
54 Final energy after minimization: -7349.8423624965 in 12 steps
55 Final energy after minimization: -7569.0322490888 in 21 steps
56 Final energy after minimization: -7097.1928342536 in 10 steps
57 Final energy after minimization: -7283.3908946305 in 13 steps
58 Final energy after minimization: -7341.0548025840 in 11 steps
59 Final energy after minimization: -6976.5681550386 in 8 steps
60 Final energy after minimization: -7499.0807521996 in 16 steps
61 Final energy after minimization: -7215.8157286626 in 8 steps
62 Final energy after minimization: -7356.0894502186 in 8 steps
63 Final energy after minimization: -7394.3158815989 in 10 steps
64 Final energy after minimization: -7593.0828560763 in 14 steps
65 Final energy after minimization: -7613.7246906293 in 15 steps
66 Final energy after minimization: -7685.1115001654 in 14 steps
67 Final energy after minimization: -7603.0487979680 in 7 steps
68 Final energy after minimization: -7433.0750557465 in 12 steps
69 Final energy after minimization: -7227.3652350806 in 10 steps
70 Final energy after minimization: -7309.6152449578 in 9 steps
71 Final energy after minimization: -7603.0487979680 in 8 steps
72 Final energy after minimization: -7458.0126811651 in 10 steps
73 Final energy after minimization: -7569.0322490887 in 11 steps
74 Final energy after minimization: -7570.6605320761 in 16 steps
75 Final energy after minimization: -7243.2115952457 in 9 steps
76 Final energy after minimization: -7431.5276590839 in 8 steps
77 Final energy after minimization: -7572.8615198870 in 9 steps
78 Final energy after minimization: -7569.0322490888 in 13 steps
79 Final energy after minimization: -7476.0549991937 in 14 steps
80 Final energy after minimization: -7162.2094654247 in 13 steps
81 Final energy after minimization: -7383.1891249626 in 14 steps
82 Final energy after minimization: -7628.6865680189 in 14 steps
83 Final energy after minimization: -7553.3714773574 in 9 steps
84 Final energy after minimization: -7547.1764595638 in 12 steps
85 Final energy after minimization: -7383.1891249626 in 11 steps
86 Final energy after minimization: -6967.3600988501 in 13 steps
87 Final energy after minimization: -7544.9721026062 in 14 steps
88 Final energy after minimization: -7603.0487979680 in 10 steps
89 Final energy after minimization: -7383.1891249626 in 17 steps
90 Final energy after minimization: -7628.6865680189 in 14 steps
91 Final energy after minimization: -7381.3272821208 in 10 steps
92 Final energy after minimization: -7570.1090083662 in 7 steps
93 Final energy after minimization: -7593.0828560762 in 11 steps
94 Final energy after minimization: -7593.0828560763 in 12 steps
95 Final energy after minimization: -7458.0126811651 in 10 steps
96 Final energy after minimization: -7536.2132348035 in 10 steps
97 Final energy after minimization: -7418.5403620357 in 9 steps
98 Final energy after minimization: -7358.0392052321 in 13 steps
99 Final energy after minimization: -7381.3272821208 in 14 steps
100 Final energy after minimization: -7215.8157286626 in 11 steps
101 Final energy after minimization: -6970.8715720917 in 16 steps
102 Final energy after minimization: -7462.8911569450 in 13 steps
103 Final energy after minimization: -7433.0750557465 in 10 steps
104 Final energy after minimization: -7292.5486965251 in 23 steps
105 Final energy after minimization: -7629.6735906986 in 12 steps
106 Final energy after minimization: -7416.2869948586 in 9 steps
107 Final energy after minimization: -7226.2054571586 in 13 steps
108 Final energy after minimization: -7468.3686954594 in 15 steps
109 Final energy after minimization: -7668.9153925715 in 9 steps
110 Final energy after minimization: -7629.6735906986 in 12 steps
111 Final energy after minimization: -7381.3272821208 in 16 steps
112 Final energy after minimization: -7570.6605320761 in 19 steps
113 Final energy after minimization: -7530.0661413443 in 11 steps
114 Final energy after minimization: -7292.5486965251 in 20 steps
115 Final energy after minimization: -7603.0487979681 in 11 steps
116 Final energy after minimization: -7358.0392052321 in 13 steps
117 Final energy after minimization: -7258.0226790946 in 16 steps
118 Final energy after minimization: -7383.1891249626 in 12 steps
119 Final energy after minimization: -7603.0487979680 in 11 steps
120 Final energy after minimization: -7570.1090083662 in 10 steps
121 Final energy after minimization: -7547.1764595638 in 10 steps
122 Final energy after minimization: -7162.2094654247 in 9 steps
123 Final energy after minimization: -7603.0487979681 in 10 steps
124 Final energy after minimization: -7322.0667633746 in 11 steps
125 Final energy after minimization: -7570.1090083662 in 14 steps
126 Final energy after minimization: -7536.2132348035 in 10 steps
127 Final energy after minimization: -7620.8090808185 in 16 steps
128 Final energy after minimization: -7267.1546673262 in 12 steps
129 Final energy after minimization: -7458.0126811651 in 12 steps
130 Final energy after minimization: -7441.9317693569 in 15 steps
131 Final energy after minimization: -7603.0487979680 in 11 steps
132 Final energy after minimization: -7357.6131694990 in 10 steps
133 Final energy after minimization: -7458.0126811652 in 11 steps
134 Final energy after minimization: -7227.3652350806 in 12 steps
135 Final energy after minimization: -7418.5403620358 in 12 steps
136 Final energy after minimization: -7145.4006927940 in 10 steps
137 Final energy after minimization: -7458.0126811651 in 12 steps
138 Final energy after minimization: -7322.0667633746 in 11 steps
139 Final energy after minimization: -7358.0392052321 in 10 steps
140 Final energy after minimization: -7593.0828560763 in 10 steps
141 Final energy after minimization: -7603.0487979680 in 12 steps
142 Final energy after minimization: -7309.6152449578 in 8 steps
143 Final energy after minimization: -7258.0226790946 in 16 steps
144 Final energy after minimization: -7433.0750557465 in 12 steps
145 Final energy after minimization: -7381.3272821208 in 10 steps
146 Final energy after minimization: -7536.2132348035 in 10 steps
147 Final energy after minimization: -7569.0322490888 in 17 steps
148 Final energy after minimization: -7383.1891249626 in 13 steps
149 Final energy after minimization: -7162.2094654247 in 10 steps
150 Final energy after minimization: -7383.1891249627 in 17 steps
151 Final energy after minimization: -7620.8090808185 in 14 steps
152 Final energy after minimization: -7162.2094654247 in 9 steps
153 Final energy after minimization: -7668.9153925715 in 11 steps
154 Final energy after minimization: -7603.0487979680 in 9 steps
155 Final energy after minimization: -7355.8208141752 in 9 steps
156 Final energy after minimization: -7433.6643123898 in 13 steps
157 Final energy after minimization: -6697.9167118242 in 13 steps
158 Final energy after minimization: -7145.4006927940 in 13 steps
159 Final energy after minimization: -6870.5312124400 in 7 steps
160 Final energy after minimization: -7629.6735906986 in 14 steps
161 Final energy after minimization: -7309.6152449578 in 8 steps
162 Final energy after minimization: -7175.6118054656 in 11 steps
163 Final energy after minimization: -7547.1764595639 in 16 steps
164 Final energy after minimization: -7499.0807521996 in 12 steps
165 Final energy after minimization: -7267.1546673262 in 10 steps
166 Final energy after minimization: -7553.3714773574 in 10 steps
167 Final energy after minimization: -7668.9153925715 in 11 steps
168 Final energy after minimization: -7322.0667633746 in 12 steps
169 Final energy after minimization: -7569.0322490888 in 15 steps
170 Final energy after minimization: -7570.1090083662 in 9 steps
171 Final energy after minimization: -7685.1115001654 in 12 steps
172 Final energy after minimization: -7572.8615198870 in 12 steps
173 Final energy after minimization: -7603.0487979680 in 11 steps
174 Final energy after minimization: -7570.6605320762 in 25 steps
175 Final energy after minimization: -7530.0661413443 in 10 steps
176 Final energy after minimization: -7462.8911569450 in 11 steps
177 Final energy after minimization: -7554.8226836712 in 8 steps
178 Final energy after minimization: -7381.3272821208 in 14 steps
179 Final energy after minimization: -7383.1891249626 in 10 steps
180 Final energy after minimization: -7258.0226790946 in 22 steps
181 Final energy after minimization: -7381.3272821209 in 23 steps
182 Final energy after minimization: -7258.0226790946 in 15 steps
183 Final energy after minimization: -7536.2132348035 in 8 steps
184 Final energy after minimization: -7435.3024525242 in 21 steps
185 Final energy after minimization: -7264.4305261509 in 18 steps
186 Final energy after minimization: -7243.2115952457 in 10 steps
187 Final energy after minimization: -7462.8911569450 in 10 steps
188 Final energy after minimization: -7570.1090083662 in 20 steps
189 Final energy after minimization: -7383.1891249627 in 18 steps
190 Final energy after minimization: -7416.2869948586 in 10 steps
191 Final energy after minimization: -7499.0807521996 in 10 steps
192 Final energy after minimization: -6967.3600988501 in 9 steps
193 Final energy after minimization: -7381.3272821208 in 13 steps
194 Final energy after minimization: -7154.7294589523 in 12 steps
195 Final energy after minimization: -7569.0322490887 in 8 steps
196 Final energy after minimization: -7383.1891249626 in 13 steps
197 Final energy after minimization: -7593.0828560763 in 10 steps
198 Final energy after minimization: -7493.0980459131 in 10 steps
199 Final energy after minimization: -7668.9153925715 in 12 steps
200 Final energy after minimization: -7536.2132348035 in 9 steps
201 Final energy after minimization: -7381.3272821208 in 14 steps
202 Final energy after minimization: -7418.5403620358 in 10 steps
203 Final energy after minimization: -7243.2115952457 in 7 steps
204 Final energy after minimization: -7458.0126811651 in 10 steps
205 Final energy after minimization: -7149.5667882183 in 13 steps
206 Final energy after minimization: -7116.3042371542 in 10 steps
207 Final energy after minimization: -7383.1891249627 in 22 steps
208 Final energy after minimization: -7637.4513075862 in 16 steps
209 Final energy after minimization: -7603.0487979680 in 11 steps
210 Final energy after minimization: -7141.3060957594 in 21 steps
211 Final energy after minimization: -7493.0980459131 in 10 steps
212 Final energy after minimization: -7629.6735906986 in 7 steps
213 Final energy after minimization: -7570.1090083662 in 8 steps
214 Final energy after minimization: -7381.3272821208 in 13 steps
215 Final energy after minimization: -7603.0487979680 in 12 steps
216 Final energy after minimization: -6692.7073537463 in 9 steps
217 Final energy after minimization: -7283.3908946305 in 14 steps
218 Final energy after minimization: -7116.3042371542 in 11 steps
219 Final energy after minimization: -7603.0487979680 in 10 steps
220 Final energy after minimization: -7381.0885659255 in 27 steps
221 Final energy after minimization: -7668.9153925715 in 8 steps
222 Final energy after minimization: -7553.3714773574 in 11 steps
223 Final energy after minimization: -7349.8423624965 in 10 steps
224 Final energy after minimization: -7553.3714773574 in 11 steps
225 Final energy after minimization: -6980.9416959417 in 12 steps
226 Final energy after minimization: -7362.2612175991 in 15 steps
227 Final energy after minimization: -7383.1891249626 in 16 steps
228 Final energy after minimization: -7685.1115001654 in 12 steps
229 Final energy after minimization: -7547.1764595638 in 11 steps
230 Final energy after minimization: -7570.6605320761 in 16 steps
231 Final energy after minimization: -7309.6152449578 in 9 steps
232 Final energy after minimization: -7478.8768598303 in 10 steps
233 Final energy after minimization: -7322.0667633746 in 14 steps
234 Final energy after minimization: -7381.3272821209 in 23 steps
235 Final energy after minimization: -7570.6605320761 in 12 steps
236 Final energy after minimization: -7570.1090083662 in 9 steps
237 Final energy after minimization: -7416.9012969568 in 9 steps
238 Final energy after minimization: -7255.3819291008 in 20 steps
239 Final energy after minimization: -7381.3272821209 in 18 steps
240 Final energy after minimization: -7383.1891249626 in 8 steps
241 Final energy after minimization: -7341.0548025840 in 9 steps
242 Final energy after minimization: -7569.0322490888 in 19 steps
243 Final energy after minimization: -7227.3652350806 in 9 steps
244 Final energy after minimization: -7544.9721026062 in 10 steps
245 Final energy after minimization: -7358.0392052321 in 10 steps
246 Final energy after minimization: -7322.0667633747 in 18 steps
247 Final energy after minimization: -7073.6429189329 in 12 steps
248 Final energy after minimization: -7441.9317693569 in 13 steps
249 Final energy after minimization: -7381.0885659255 in 26 steps
250 Final energy after minimization: -7435.3024525241 in 10 steps
251 Final energy after minimization: -7283.3908946305 in 11 steps
252 Final energy after minimization: -7433.0750557465 in 15 steps
253 Final energy after minimization: -7544.9721026063 in 23 steps
254 Final energy after minimization: -7149.5667882183 in 11 steps
255 Final energy after minimization: -7383.1891249626 in 15 steps
256 Final energy after minimization: -7603.0487979681 in 14 steps
257 Final energy after minimization: -7547.1764595638 in 9 steps
258 Final energy after minimization: -7530.0661413443 in 8 steps
259 Final energy after minimization: -7462.8911569450 in 11 steps
260 Final energy after minimization: -7362.0731088825 in 11 steps
261 Final energy after minimization: -7433.6643123898 in 13 steps
262 Final energy after minimization: -7570.6605320761 in 14 steps
263 Final energy after minimization: -7226.2054571586 in 14 steps
264 Final energy after minimization: -7340.1130440145 in 9 steps
265 Final energy after minimization: -7433.0750557465 in 12 steps
266 Final energy after minimization: -7104.4412467834 in 10 steps
267 Final energy after minimization: -7258.0226790946 in 19 steps
268 Final energy after minimization: -6870.5312124400 in 10 steps
269 Final energy after minimization: -7616.7716587830 in 14 steps
270 Final energy after minimization: -7243.2115952457 in 9 steps
271 Final energy after minimization: -7458.0126811651 in 10 steps
272 Final energy after minimization: -7628.6865680189 in 14 steps
273 Final energy after minimization: -7162.2094654247 in 9 steps
274 Final energy after minimization: -7572.8615198870 in 15 steps
275 Final energy after minimization: -7383.1891249626 in 13 steps
276 Final energy after minimization: -7476.0549991937 in 15 steps
277 Final energy after minimization: -7267.1546673262 in 11 steps
278 Final energy after minimization: -7553.3714773574 in 11 steps
279 Final energy after minimization: -6904.6735054674 in 13 steps
280 Final energy after minimization: -7386.2020152198 in 9 steps
281 Final energy after minimization: -7433.0750557465 in 12 steps
282 Final energy after minimization: -7613.7246906294 in 22 steps
283 Final energy after minimization: -7629.6735906986 in 15 steps
284 Final energy after minimization: -7536.2132348035 in 10 steps
285 Final energy after minimization: -7215.8157286627 in 14 steps
286 Final energy after minimization: -7593.0828560763 in 16 steps
287 Final energy after minimization: -7302.3437982154 in 10 steps
288 Final energy after minimization: -7462.8911569450 in 14 steps
289 Final energy after minimization: -7499.0807521995 in 10 steps
290 Final energy after minimization: -7175.6118054656 in 10 steps
291 Final energy after minimization: -7418.5403620358 in 11 steps
292 Final energy after minimization: -7629.6735906986 in 8 steps
293 Final energy after minimization: -7358.0392052321 in 10 steps
294 Final energy after minimization: -7217.8783559457 in 12 steps
295 Final energy after minimization: -7613.7246906293 in 12 steps
296 Final energy after minimization: -7079.3073576864 in 10 steps
297 Final energy after minimization: -7435.3024525242 in 14 steps
298 Final energy after minimization: -7569.0322490887 in 11 steps
299 Final energy after minimization: -7418.5403620358 in 10 steps
300 Final energy after minimization: -7418.5403620358 in 11 steps
301 Final energy after minimization: -7593.0828560762 in 8 steps
302 Final energy after minimization: -7069.7250643530 in 9 steps
303 Final energy after minimization: -7499.0807521996 in 15 steps
304 Final energy after minimization: -7685.1115001654 in 15 steps
305 Final energy after minimization: -7322.0667633746 in 7 steps
306 Final energy after minimization: -7593.0828560763 in 13 steps
307 Final energy after minimization: -7322.0667633746 in 12 steps
308 Final energy after minimization: -7628.6865680189 in 18 steps
309 Final energy after minimization: -7570.6605320761 in 15 steps
310 Final energy after minimization: -7547.1764595638 in 11 steps
311 Final energy after minimization: -7603.0487979680 in 10 steps
312 Final energy after minimization: -7544.9721026062 in 13 steps
313 Final energy after minimization: -7292.5486965251 in 19 steps
314 Final energy after minimization: -7570.6605320761 in 14 steps
315 Final energy after minimization: -7553.3714773574 in 10 steps
316 Final energy after minimization: -7603.0487979681 in 11 steps
317 Final energy after minimization: -7668.9153925715 in 10 steps
318 Final energy after minimization: -7668.9153925715 in 10 steps
319 Final energy after minimization: -7418.5403620357 in 10 steps
320 Final energy after minimization: -7478.8768598303 in 13 steps
321 Final energy after minimization: -7493.0980459131 in 12 steps
322 Final energy after minimization: -7267.1546673262 in 13 steps
323 Final energy after minimization: -7069.7250643530 in 8 steps
324 Final energy after minimization: -7416.9012969568 in 9 steps
325 Final energy after minimization: -7668.9153925715 in 8 steps
326 Final energy after minimization: -7431.5276590839 in 17 steps
327 Final energy after minimization: -7536.2132348036 in 15 steps
328 Final energy after minimization: -7362.0731088825 in 10 steps
329 Final energy after minimization: -7381.3272821208 in 13 steps
330 Final energy after minimization: -7536.2132348035 in 8 steps
331 Final energy after minimization: -7226.2054571586 in 13 steps
332 Final energy after minimization: -7383.1891249627 in 22 steps
333 Final energy after minimization: -7435.3024525241 in 11 steps
334 Final energy after minimization: -7547.1764595638 in 13 steps
335 Final energy after minimization: -7088.6413363625 in 14 steps
336 Final energy after minimization: -7603.0487979680 in 9 steps
337 Final energy after minimization: -7262.9160251670 in 13 steps
338 Final energy after minimization: -7554.8226836712 in 12 steps
339 Final energy after minimization: -7569.0322490887 in 12 steps
340 Final energy after minimization: -7162.2094654247 in 8 steps
341 Final energy after minimization: -7553.3714773574 in 10 steps
342 Final energy after minimization: -7275.0207653581 in 12 steps
343 Final energy after minimization: -7603.0487979680 in 10 steps
344 Final energy after minimization: -7547.1764595638 in 9 steps
345 Final energy after minimization: -7441.9317693569 in 19 steps
346 Final energy after minimization: -7569.0322490887 in 10 steps
347 Final energy after minimization: -7553.3714773574 in 10 steps
348 Final energy after minimization: -7358.0392052321 in 13 steps
349 Final energy after minimization: -7258.0226790946 in 19 steps
350 Final energy after minimization: -7458.0126811652 in 9 steps
351 Final energy after minimization: -7603.0487979680 in 9 steps
352 Final energy after minimization: -7394.3158815989 in 14 steps
353 Final energy after minimization: -7381.3272821208 in 12 steps
354 Final energy after minimization: -7037.2739154405 in 10 steps
355 Final energy after minimization: -7499.0807521996 in 10 steps
356 Final energy after minimization: -6692.7073537463 in 13 steps
357 Final energy after minimization: -7383.1891249627 in 19 steps
358 Final energy after minimization: -7458.0126811651 in 11 steps
359 Final energy after minimization: -7355.8208141751 in 7 steps
360 Final energy after minimization: -7553.3714773574 in 11 steps
361 Final energy after minimization: -7536.2132348035 in 12 steps
362 Final energy after minimization: -7356.0894502186 in 11 steps
363 Final energy after minimization: -7275.0207653581 in 11 steps
364 Final energy after minimization: -7478.8768598303 in 12 steps
365 Final energy after minimization: -7553.3714773574 in 10 steps
366 Final energy after minimization: -7685.1115001654 in 13 steps
367 Final energy after minimization: -7572.8615198870 in 8 steps
368 Final energy after minimization: -7603.0487979680 in 12 steps
369 Final energy after minimization: -7044.9364438140 in 10 steps
370 Final energy after minimization: -7306.0099144039 in 8 steps
371 Final energy after minimization: -7569.0322490887 in 12 steps
372 Final energy after minimization: -7258.0226790946 in 18 steps
373 Final energy after minimization: -7309.6152449578 in 9 steps
374 Final energy after minimization: -7569.0322490887 in 11 steps
375 Final energy after minimization: -7073.6429189329 in 9 steps
376 Final energy after minimization: -7603.0487979680 in 12 steps
377 Final energy after minimization: -7227.3652350806 in 8 steps
378 Final energy after minimization: -7322.0667633746 in 11 steps
379 Final energy after minimization: -7628.6865680189 in 12 steps
380 Final energy after minimization: -7547.1764595639 in 25 steps
381 Final energy after minimization: -7570.6605320761 in 13 steps
382 Final energy after minimization: -7349.8423624965 in 15 steps
383 Final energy after minimization: -7570.1090083662 in 10 steps
384 Final energy after minimization: -7462.8911569450 in 11 steps
385 Final energy after minimization: -7570.1090083662 in 8 steps
386 Final energy after minimization: -7383.1891249626 in 11 steps
387 Final energy after minimization: -7554.8226836712 in 11 steps
388 Final energy after minimization: -7569.0322490887 in 10 steps
389 Final energy after minimization: -7079.3073580748 in 10 steps
390 Final energy after minimization: -7435.3024525242 in 18 steps
391 Final energy after minimization: -7226.2054571586 in 15 steps
392 Final energy after minimization: -7499.0807521996 in 13 steps
393 Final energy after minimization: -7383.1891249626 in 14 steps
394 Final energy after minimization: -7243.2115952457 in 9 steps
395 Final energy after minimization: -7569.0322490887 in 12 steps
396 Final energy after minimization: -7499.0807521995 in 10 steps
397 Final energy after minimization: -7362.2612175990 in 7 steps
398 Final energy after minimization: -7593.0828560763 in 10 steps
399 Final energy after minimization: -7381.3272821208 in 12 steps
400 Final energy after minimization: -7116.3042371542 in 9 steps
401 Final energy after minimization: -7383.1891249626 in 9 steps
402 Final energy after minimization: -7358.0392052321 in 9 steps
403 Final energy after minimization: -7355.8208141752 in 15 steps
404 Final energy after minimization: -7628.6865680188 in 12 steps
405 Final energy after minimization: -7215.8157286627 in 19 steps
406 Final energy after minimization: -7476.0549991937 in 11 steps
407 Final energy after minimization: -7668.9153925715 in 10 steps
408 Final energy after minimization: -7104.4412467833 in 10 steps
409 Final energy after minimization: -7433.6643123898 in 13 steps
410 Final energy after minimization: -7685.1115001654 in 17 steps
411 Final energy after minimization: -7358.0392052321 in 11 steps
412 Final energy after minimization: -7603.0487979680 in 11 steps
413 Final energy after minimization: -7536.2132348035 in 11 steps
414 Final energy after minimization: -7628.6865680189 in 14 steps
415 Final energy after minimization: -7444.7440161403 in 12 steps
416 Final energy after minimization: -7292.5486965250 in 13 steps
417 Final energy after minimization: -7309.6152449578 in 13 steps
418 Final energy after minimization: -7433.0750557465 in 19 steps
419 Final energy after minimization: -7215.8157286627 in 12 steps
420 Final energy after minimization: -7358.0392052321 in 13 steps
421 Final energy after minimization: -7554.8226836712 in 10 steps
422 Final energy after minimization: -7603.0487979680 in 11 steps
423 Final energy after minimization: -7383.1891249626 in 14 steps
424 Final energy after minimization: -7433.0750557465 in 12 steps
425 Final energy after minimization: -7499.0807521996 in 11 steps
426 Final energy after minimization: -7553.3714773574 in 10 steps
427 Final energy after minimization: -7553.3714773574 in 10 steps
428 Final energy after minimization: -7441.9317693569 in 17 steps
429 Final energy after minimization: -7553.3714773574 in 9 steps
430 Final energy after minimization: -7386.2020152198 in 12 steps
431 Final energy after minimization: -7603.0487979680 in 10 steps
432 Final energy after minimization: -7383.1891249626 in 10 steps
433 Final energy after minimization: -7215.8157286627 in 12 steps
434 Final energy after minimization: -7149.5667882183 in 10 steps
435 Final energy after minimization: -7478.8768598303 in 16 steps
436 Final energy after minimization: -7358.0392052321 in 12 steps
437 Final energy after minimization: -7629.6735906986 in 10 steps
438 Final energy after minimization: -7394.3158815989 in 10 steps
439 Final energy after minimization: -7381.3272821208 in 14 steps
440 Final energy after minimization: -7349.8423624965 in 8 steps
441 Final energy after minimization: -7553.3714773574 in 13 steps
442 Final energy after minimization: -7553.3714773574 in 11 steps
443 Final energy after minimization: -7462.8911569450 in 17 steps
444 Final energy after minimization: -7431.5276590839 in 7 steps
445 Final energy after minimization: -7435.3024525242 in 15 steps
446 Final energy after minimization: -7381.3272821209 in 18 steps
447 Final energy after minimization: -7358.0392052321 in 17 steps
448 Final energy after minimization: -7603.0487979681 in 12 steps
449 Final energy after minimization: -7215.8157286626 in 10 steps
450 Final energy after minimization: -7547.1764595639 in 17 steps
451 Final energy after minimization: -7215.8157286627 in 12 steps
452 Final energy after minimization: -7570.1090083662 in 8 steps
453 Final energy after minimization: -7593.0828560763 in 9 steps
454 Final energy after minimization: -7547.1764595639 in 27 steps
455 Final energy after minimization: -6777.0195926459 in 10 steps
456 Final energy after minimization: -7553.3714773574 in 11 steps
457 Final energy after minimization: -7593.0828560762 in 10 steps
458 Final energy after minimization: -7628.6865680189 in 13 steps
459 Final energy after minimization: -7603.0487979681 in 10 steps
460 Final energy after minimization: -7433.0750557465 in 14 steps
461 Final energy after minimization: -7685.1115001654 in 14 steps
462 Final energy after minimization: -7603.0487979680 in 10 steps
463 Final energy after minimization: -7547.1764595638 in 14 steps
464 Final energy after minimization: -7544.9721026062 in 11 steps
465 Final energy after minimization: -7162.2094654247 in 14 steps
466 Final energy after minimization: -7462.8911569450 in 16 steps
467 Final energy after minimization: -6976.5681550386 in 6 steps
468 Final energy after minimization: -7283.3908946305 in 10 steps
469 Final energy after minimization: -7553.3714773574 in 13 steps
470 Final energy after minimization: -7553.3714773574 in 10 steps
471 Final energy after minimization: -7356.0894502186 in 10 steps
472 Final energy after minimization: -7283.9722577945 in 9 steps
473 Final energy after minimization: -7570.1090083662 in 9 steps
474 Final energy after minimization: -7629.6735906986 in 11 steps
475 Final energy after minimization: -7283.3908946305 in 12 steps
476 Final energy after minimization: -7309.6152449578 in 8 steps
477 Final energy after minimization: -6700.7795351466 in 9 steps
478 Final energy after minimization: -7162.2094654247 in 10 steps
479 Final energy after minimization: -7628.6865680189 in 15 steps
480 Final energy after minimization: -7292.5486965250 in 9 steps
481 Final energy after minimization: -6695.1358022487 in 8 steps
482 Final energy after minimization: -6945.9316907961 in 10 steps
483 Final energy after minimization: -7215.8157286626 in 13 steps
484 Final energy after minimization: -7628.6865680189 in 13 steps
485 Final energy after minimization: -7215.8157286626 in 13 steps
486 Final energy after minimization: -7416.9012969568 in 9 steps
487 Final energy after minimization: -7302.3437982155 in 18 steps
488 Final energy after minimization: -7357.6131694990 in 11 steps
489 Final energy after minimization: -7226.2054571586 in 14 steps
490 Final energy after minimization: -7394.3158815989 in 10 steps
491 Final energy after minimization: -7629.6735906986 in 9 steps
492 Final energy after minimization: -7264.4305261508 in 9 steps
493 Final energy after minimization: -7215.8157286626 in 13 steps
494 Final energy after minimization: -7668.9153925715 in 8 steps
495 Final energy after minimization: -7175.6118054656 in 9 steps
496 Final energy after minimization: -7381.3272821209 in 24 steps
497 Final energy after minimization: -7302.3437982156 in 23 steps
498 Final energy after minimization: -7668.9153925715 in 10 steps
499 Final energy after minimization: -7603.0487979680 in 12 steps
