# Supplementary material for: Diffusion and Adsorption of 2‑Methylpentane and 3‑Methylpentane in MFI-Type Zeolite Crystals
Source: J Phys Chem C Nanomater Interfaces. 2026 May 5;130(20):7242–52. doi: 10.1021/acs.jpcc.6c02168 (PMC13200187; doi:10.1021/acs.jpcc.6c02168)
Supplement: Supplementary file 2 [file jp6c02168_si_002.zip › Baker_minimization/init/force_field.def]

# rules to overwrite
0
# number of defined interactions
3
# type      type2       interaction
CH3_sp3     O           lennard-jones     93.00          3.48
CH2_sp3     O           lennard-jones     60.50          3.58
CH_sp3      O           lennard-jones     40.00          3.92
# mixing rules to overwrite
0
