# Supplementary material for: Diffusion and Adsorption of 2‑Methylpentane and 3‑Methylpentane in MFI-Type Zeolite Crystals
Source: J Phys Chem C Nanomater Interfaces. 2026 May 5;130(20):7242–52. doi: 10.1021/acs.jpcc.6c02168 (PMC13200187; doi:10.1021/acs.jpcc.6c02168)
Supplement: Supplementary file 2 [file jp6c02168_si_002.zip › Baker_minimization/init/force_field_mixing_rules.def]

# general rule for shifted vs truncated
shifted
# general rule tailcorrections
no
# number of defined interactions
4
# type interaction
CH3_sp3        LENNARD_JONES    108.0     3.76
CH2_sp3        LENNARD_JONES    56.0     3.96
CH_sp3         LENNARD_JONES    17.0     4.67
Si              none
# general mixing rule for Lennard-Jones
Lorentz-Berthelot
