# Supplementary material for: Diffusion and Adsorption of 2‑Methylpentane and 3‑Methylpentane in MFI-Type Zeolite Crystals
Source: J Phys Chem C Nanomater Interfaces. 2026 May 5;130(20):7242–52. doi: 10.1021/acs.jpcc.6c02168 (PMC13200187; doi:10.1021/acs.jpcc.6c02168)
Supplement: Supplementary file 2 [file jp6c02168_si_002.zip › Baker_minimization/init/pseudo_atoms.def]

#number of pseudo atoms
5
#type      print   as    chem  oxidation   mass        charge   polarization B-factor radii  connectivity anisotropic anisotropic-type   tinker-type
O          yes     O      O      0         15.999      0.0          0        1         1     0            0            relative        0
Si          yes     Si    Si    0           28.0855     0.0     0.0          1.0      1.00   0            0           absolute           0
CH3_sp3    yes     C     C     0           15.03452    0.0      0.0          1.0      1.00   0            0           absolute           0
CH2_sp3    yes     C     C     0           14.02658    0.0      0.0          1.0      1.00   0            0           absolute           0
CH_sp3     yes     C     C     0           13.01864    0.0      0.0          1.0      1.00   0            0           absolute           0
