# Supplementary material for: Diffusion and Adsorption of 2‑Methylpentane and 3‑Methylpentane in MFI-Type Zeolite Crystals
Source: J Phys Chem C Nanomater Interfaces. 2026 May 5;130(20):7242–52. doi: 10.1021/acs.jpcc.6c02168 (PMC13200187; doi:10.1021/acs.jpcc.6c02168)
Supplement: Supplementary file 2 [file jp6c02168_si_002.zip › Baker_minimization/init/raspa.job]

#!/bin/bash
#SBATCH --job-name="3mpb2sp"
#SBATCH -N 1
#SBATCH --ntasks-per-node=1
#SBATCH -t 720:00:00
##SBATCH -w node05
#SBATCH --mem-per-cpu=4G


#write basic node information
hostname
nproc=`echo $LSB_MCPU_HOSTS | cut -d " " -f2`
echo $nproc
grep -m 1 'model name' /proc/cpuinfo
cat /etc/redhat-release

# run program
simulate 
