# Supplementary material for: Diffusion and Adsorption of 2‑Methylpentane and 3‑Methylpentane in MFI-Type Zeolite Crystals
Source: J Phys Chem C Nanomater Interfaces. 2026 May 5;130(20):7242–52. doi: 10.1021/acs.jpcc.6c02168 (PMC13200187; doi:10.1021/acs.jpcc.6c02168)
Supplement: Supplementary file 2 [file jp6c02168_si_002.zip › Baker_minimization/trialx/simulation.input]

SimulationType                  Minimization
NumberOfCycles                  1
RandomSeed                      444

PrintEvery                      1
PrintPropertiesEvery            1

MaximumNumberOfMinimizationSteps 1000
RMSGradientTolerance 1e-6
MaxGradientTolerance 1e-6

RestartFile                     yes
RemoveAtomNumberCodeFromLabel   yes

Movies                          yes
WriteMoviesEvery                1

Ensemble                        NVT

Forcefield                      local

Framework                       0
FrameworkName                   MFI_SI_mono
UnitCells                       2 2 2

ExternalTemperature             300.0


Component 0 MoleculeName              3-methylpentane         
            MoleculeDefinition        local
            IdealGasRosenbluthWeight  0.00108002
            StartingBead              2
            TranslationProbability    1.0
            RotationProbability       1.0
            RegrowInPlaceProbability  1.0
            CreateNumberOfMolecules   0
