# Supplementary material for: Diffusion and Adsorption of 2‑Methylpentane and 3‑Methylpentane in MFI-Type Zeolite Crystals
Source: J Phys Chem C Nanomater Interfaces. 2026 May 5;130(20):7242–52. doi: 10.1021/acs.jpcc.6c02168 (PMC13200187; doi:10.1021/acs.jpcc.6c02168)
Supplement: Supplementary file 2 [file jp6c02168_si_002.zip › dcTST_input_files/2MP/FreeEnergy/2-methylpentane.def]

# critical constants: Temperature [T], Pressure [Pa], and Acentric factor [-]
497.7
3040000.0
0.280
# Number Of Atoms
6
# Number Of Groups
1
# Alkane-group
flexible
# number of atoms
6
# atomic positions
0 CH3_sp3
1 CH_sp3
2 CH2_sp3
3 CH2_sp3
4 CH3_sp3
5 CH3_sp3
# Chiral centers Bond  BondDipoles Bend  UrayBradley InvBend  Torsion Imp. Torsion Bond/Bond Stretch/Bend Bend/Bend Stretch/Torsion Bend/Torsion IntraVDW IntraCoulomb
               0    5            0    5            0       0        3            0         0            0         0               0            0        2            0
# Bond stretch: atom n1-n2, type, parameters
0 1 HARMONIC_BOND 96500 1.54
1 2 HARMONIC_BOND 96500 1.54
1 5 HARMONIC_BOND 96500 1.54
2 3 HARMONIC_BOND 96500 1.54
3 4 HARMONIC_BOND 96500 1.54
# Bond bending: atom n1-n2-n3, type, parameters
0 1 2 HARMONIC_COSINE_BEND 62500 114
0 1 5 HARMONIC_COSINE_BEND 62500 114
5 1 2 HARMONIC_COSINE_BEND 62500 114
1 2 3 HARMONIC_COSINE_BEND 62500 114
2 3 4 HARMONIC_COSINE_BEND 62500 114
# Torsion n1-n2-n3-n4 type
1 2 3 4 SIX_COSINE_DIHEDRAL  1204.654  1947.740   -357.845   -1944.666   715.690  -1565.572
0 1 2 3 SIX_COSINE_DIHEDRAL  1367.086  4360.147    416.005   -6499.427   -832.004  1646.129
5 1 2 3 SIX_COSINE_DIHEDRAL  1367.086  4360.147    416.005   -6499.427   -832.004  1646.129
# Intra VDW: atom n1-n2
0 4
4 5
# Number of config moves
5
# nr fixed, list
2 0 1
2 4 3
3 4 3 2
4 4 3 2 1
4 0 1 2 5
