# Supplementary material for: Diffusion and Adsorption of 2‑Methylpentane and 3‑Methylpentane in MFI-Type Zeolite Crystals
Source: J Phys Chem C Nanomater Interfaces. 2026 May 5;130(20):7242–52. doi: 10.1021/acs.jpcc.6c02168 (PMC13200187; doi:10.1021/acs.jpcc.6c02168)
Supplement: Supplementary file 2 [file jp6c02168_si_002.zip › dcTST_input_files/2MP/Recrossing_a12/simulation.input]

SimulationType                  BarrierRecrossing

RemoveAtomNumberCodeFromLabel   yes

Forcefield                      local

Framework                       0
FrameworkName                   MFI_SI_mono
UnitCells                       2 2 2

ExternalTemperature             300.0


PutMoleculeOnBarrier             yes
FreeEnergyMappingType            A
BarrierPosition                  0.15 0.75 0.31
MaxBarrierDistance               1.0
MaxBarrierTime                   10.0
NumberOfVelocities               1


Component 0 MoleculeName              2-methylpentane         
            MoleculeDefinition        local
            IdealGasRosenbluthWeight  0.00508922
            StartingBead              1
            CreateNumberOfMolecules   0
