# Supplementary material for: Diffusion and Adsorption of 2‑Methylpentane and 3‑Methylpentane in MFI-Type Zeolite Crystals
Source: J Phys Chem C Nanomater Interfaces. 2026 May 5;130(20):7242–52. doi: 10.1021/acs.jpcc.6c02168 (PMC13200187; doi:10.1021/acs.jpcc.6c02168)
Supplement: Supplementary file 2 [file jp6c02168_si_002.zip › dcTST_input_files/2MP/TST_a12/Profile.dat]

# 1801
# 0.65
# 0.5 0.7 4.0214
# 0.35 0.65
0 -12.7676 0.0870991
0.000555556 -12.6553 0.083916
0.00111111 -12.7575 0.0978959
0.00166667 -12.6893 0.0839174
0.00222222 -12.6222 0.0979751
0.00277778 -12.7058 0.0935443
0.00333333 -12.7378 0.103871
0.00388889 -12.6411 0.0977832
0.00444444 -12.5894 0.0908351
0.005 -12.7426 0.107568
0.00555556 -12.6691 0.0884861
0.00611111 -12.6896 0.0907611
0.00666667 -12.8143 0.110565
0.00722222 -12.669 0.0866813
0.00777778 -12.7489 0.0971077
0.00833333 -12.6835 0.106025
0.00888889 -12.6473 0.0921255
0.00944444 -12.6211 0.0831834
0.01 -12.669 0.0880102
0.0105556 -12.7812 0.129572
0.0111111 -12.6415 0.10888
0.0116667 -12.6421 0.104625
0.0122222 -12.5718 0.101828
0.0127778 -12.6183 0.103293
0.0133333 -12.7063 0.109232
0.0138889 -12.5443 0.126423
0.0144444 -12.6862 0.121269
0.015 -12.5533 0.0927629
0.0155556 -12.5375 0.101147
0.0161111 -12.6492 0.128878
0.0166667 -12.4856 0.093625
0.0172222 -12.4984 0.10407
0.0177778 -12.4666 0.0969934
0.0183333 -12.5555 0.1219
0.0188889 -12.4676 0.119508
0.0194444 -12.5006 0.10818
0.02 -12.5653 0.130415
0.0205556 -12.6167 0.125215
0.0211111 -12.5226 0.134686
0.0216667 -12.5183 0.147675
0.0222222 -12.5864 0.11929
0.0227778 -12.3928 0.125716
0.0233333 -12.3398 0.134144
0.0238889 -12.4163 0.123263
0.0244444 -12.3481 0.129233
0.025 -12.3266 0.151185
0.0255556 -12.4099 0.131669
0.0261111 -12.3369 0.137182
0.0266667 -12.2725 0.134151
0.0272222 -12.1007 0.103959
0.0277778 -12.3751 0.173083
0.0283333 -12.1884 0.12513
0.0288889 -12.215 0.12179
0.0294444 -12.2922 0.266214
0.03 -12.2496 0.138989
0.0305556 -12.2023 0.19765
0.0311111 -12.0411 0.161266
0.0316667 -12.1665 0.173976
0.0322222 -12.1053 0.121406
0.0327778 -12.0726 0.148932
0.0333333 -11.9314 0.140786
0.0338889 -11.9811 0.141978
0.0344444 -11.9821 0.138081
0.035 -11.9841 0.127596
0.0355556 -11.8419 0.127937
0.0361111 -11.9583 0.167083
0.0366667 -11.8817 0.174858
0.0372222 -11.8717 0.131733
0.0377778 -11.7609 0.139706
0.0383333 -11.729 0.131746
0.0388889 -11.8933 0.218341
0.0394444 -11.6737 0.145112
0.04 -11.5597 0.148717
0.0405556 -11.6023 0.141296
0.0411111 -11.7175 0.15142
0.0416667 -11.55 0.135711
0.0422222 -11.5552 0.172369
0.0427778 -11.4409 0.146574
0.0433333 -11.5667 0.210483
0.0438889 -11.3696 0.155909
0.0444444 -11.4622 0.163211
0.045 -11.367 0.147386
0.0455556 -11.2324 0.135175
0.0461111 -11.2567 0.157042
0.0466667 -11.1926 0.129584
0.0472222 -11.2978 0.198412
0.0477778 -11.0448 0.172771
0.0483333 -11.0596 0.163186
0.0488889 -11.0847 0.145836
0.0494444 -10.9793 0.145215
0.05 -11.1577 0.143997
0.0505556 -10.955 0.153772
0.0511111 -10.9983 0.173873
0.0516667 -10.8504 0.146549
0.0522222 -10.8941 0.1421
0.0527778 -10.7794 0.155569
0.0533333 -10.7706 0.150781
0.0538889 -10.8372 0.193252
0.0544444 -10.5932 0.141888
0.055 -10.628 0.16022
0.0555556 -10.5802 0.142992
0.0561111 -10.5981 0.265882
0.0566667 -10.4289 0.15037
0.0572222 -10.5245 0.192553
0.0577778 -10.4986 0.182373
0.0583333 -10.4847 0.168819
0.0588889 -10.3522 0.163087
0.0594444 -10.4986 0.20564
0.06 -10.3538 0.206606
0.0605556 -10.0771 0.143838
0.0611111 -10.2035 0.157452
0.0616667 -10.1359 0.171304
0.0622222 -10.1924 0.179327
0.0627778 -10.1867 0.18761
0.0633333 -10.0385 0.168583
0.0638889 -9.87129 0.19831
0.0644444 -9.99901 0.15955
0.065 -10.2163 0.37722
0.0655556 -9.65692 0.146398
0.0661111 -9.82921 0.260496
0.0666667 -9.65609 0.185797
0.0672222 -9.78629 0.191628
0.0677778 -9.47123 0.167193
0.0683333 -9.59472 0.188472
0.0688889 -9.5749 0.172119
0.0694444 -9.49924 0.18374
0.07 -9.37461 0.173849
0.0705556 -9.2788 0.147989
0.0711111 -9.46417 0.242407
0.0716667 -9.32732 0.282996
0.0722222 -9.19816 0.200215
0.0727778 -9.32826 0.206971
0.0733333 -9.25478 0.224803
0.0738889 -8.99041 0.157763
0.0744444 -9.02802 0.171121
0.075 -8.84412 0.171282
0.0755556 -9.07219 0.192688
0.0761111 -8.89947 0.226264
0.0766667 -8.8495 0.248699
0.0772222 -8.80137 0.186556
0.0777778 -8.80711 0.246203
0.0783333 -8.80568 0.239832
0.0788889 -8.56468 0.226364
0.0794444 -8.52277 0.201347
0.08 -8.5266 0.187709
0.0805556 -8.31503 0.179225
0.0811111 -8.36055 0.18092
0.0816667 -8.22876 0.21831
0.0822222 -8.29711 0.228053
0.0827778 -8.46365 0.403326
0.0833333 -8.29781 0.277683
0.0838889 -8.16023 0.282486
0.0844444 -8.09046 0.236134
0.085 -7.98588 0.235693
0.0855556 -7.91791 0.222757
0.0861111 -7.91094 0.22011
0.0866667 -8.03301 0.276448
0.0872222 -7.62894 0.19826
0.0877778 -8.00669 0.322838
0.0883333 -7.90044 0.267679
0.0888889 -7.62607 0.265165
0.0894444 -7.38031 0.224723
0.09 -7.38596 0.199676
0.0905556 -7.23051 0.211662
0.0911111 -7.5117 0.337493
0.0916667 -7.05505 0.193518
0.0922222 -7.22307 0.239922
0.0927778 -7.31286 0.223546
0.0933333 -7.1765 0.241908
0.0938889 -6.9917 0.249737
0.0944444 -7.47937 0.722809
0.095 -7.06516 0.265646
0.0955556 -6.842 0.258131
0.0961111 -6.77739 0.27007
0.0966667 -6.82449 0.236337
0.0972222 -6.29903 0.318128
0.0977778 -6.43065 0.269363
0.0983333 -6.41978 0.240911
0.0988889 -6.59827 0.475979
0.0994444 -6.52176 0.389873
0.1 -6.10018 0.290205
0.100556 -6.05949 0.254572
0.101111 -6.1725 0.335202
0.101667 -6.0631 0.249639
0.102222 -6.14816 0.299395
0.102778 -5.77647 0.243406
0.103333 -5.54989 0.209213
0.103889 -5.77705 0.58025
0.104444 -5.3696 0.255044
0.105 -5.63254 0.573195
0.105556 -5.09172 0.213742
0.106111 -5.39462 0.253123
0.106667 -5.46116 0.424315
0.107222 -5.22849 0.283336
0.107778 -5.26677 0.381676
0.108333 -5.29857 0.344102
0.108889 -5.16711 0.411159
0.109444 -4.72308 0.390898
0.11 -4.73475 0.312594
0.110556 -4.35813 0.334597
0.111111 -4.82294 0.484858
0.111667 -4.61695 0.612665
0.112222 -3.8439 0.259949
0.112778 -4.74387 1.12018
0.113333 -4.39077 0.407309
0.113889 -4.31668 0.387804
0.114444 -4.28471 0.454107
0.115 -3.62336 0.366443
0.115556 -4.04805 0.470793
0.116111 -3.56332 0.273447
0.116667 -3.51042 0.472286
0.117222 -3.69901 0.590526
0.117778 -3.70589 0.585989
0.118333 -3.11925 0.336881
0.118889 -3.08805 0.418683
0.119444 -3.06804 0.467444
0.12 -3.86359 0.990664
0.120556 -3.07297 0.831341
0.121111 -2.47171 0.353828
0.121667 -2.10801 0.449748
0.122222 -2.84929 0.670805
0.122778 -2.21812 0.525433
0.123333 -4.23323 1.86567
0.123889 -3.65427 1.49317
0.124444 -1.90771 0.452919
0.125 -3.4179 1.5689
0.125556 -1.89175 0.702403
0.126111 -1.67592 0.47898
0.126667 -1.44262 0.453393
0.127222 -1.24452 0.718001
0.127778 -0.679856 0.479861
0.128333 -0.471245 0.357346
0.128889 -1.71652 0.951772
0.129444 -0.503041 0.527211
0.13 -1.40346 1.13802
0.130556 -0.306126 0.510243
0.131111 -0.786677 0.66134
0.131667 -0.377489 0.575873
0.132222 -0.644845 0.870226
0.132778 0.129418 0.668033
0.133333 -0.462159 1.0256
0.133889 -0.155627 1.26961
0.134444 0.567292 1.06464
0.135 -0.170996 0.574822
0.135556 1.08078 0.507956
0.136111 0.32909 1.27696
0.136667 0.856158 0.708428
0.137222 0.777133 0.831514
0.137778 1.74797 0.493796
0.138333 1.41022 0.765059
0.138889 0.844661 0.811376
0.139444 1.03523 0.964466
0.14 1.83458 0.78941
0.140556 1.05724 0.823609
0.141111 0.0863597 1.30017
0.141667 1.62518 0.865297
0.142222 2.4791 0.546293
0.142778 1.35447 1.10899
0.143333 -1.10532 1.69695
0.143889 2.61212 0.55711
0.144444 0.307335 1.43412
0.145 1.94129 0.92389
0.145556 3.32143 0.595634
0.146111 1.56753 1.05289
0.146667 2.87126 0.596971
0.147222 1.85934 0.607269
0.147778 2.40967 1.03
0.148333 2.43984 0.76179
0.148889 2.46461 0.698162
0.149444 3.02179 0.537729
0.15 3.06355 0.605446
0.150556 2.17925 0.840366
0.151111 2.18728 0.881317
0.151667 1.98063 1.39942
0.152222 1.30797 1.42008
0.152778 2.78902 0.770947
0.153333 2.98503 0.981777
0.153889 2.95384 0.788955
0.154444 3.4807 0.649943
0.155 1.20586 1.65246
0.155556 2.20313 0.858658
0.156111 3.35492 0.792025
0.156667 2.17728 0.816092
0.157222 2.15155 1.08503
0.157778 2.6136 1.52001
0.158333 0.951493 1.17396
0.158889 1.98153 0.957678
0.159444 1.22051 1.47588
0.16 3.03973 0.603223
0.160556 3.09065 1.03456
0.161111 3.37378 0.788898
0.161667 1.91754 0.984042
0.162222 0.573399 1.57737
0.162778 0.549923 1.78074
0.163333 1.73191 1.09707
0.163889 2.43748 0.969705
0.164444 1.12295 1.42332
0.165 0.939294 1.38544
0.165556 1.84365 0.624387
0.166111 2.83217 0.56849
0.166667 1.88155 1.47679
0.167222 2.57791 0.898297
0.167778 2.04971 0.859223
0.168333 1.9159 0.965613
0.168889 2.0043 1.0522
0.169444 1.75795 0.836689
0.17 2.2323 0.680406
0.170556 -0.0206498 1.03072
0.171111 0.85509 1.45501
0.171667 1.37931 0.963419
0.172222 2.77958 0.610792
0.172778 -0.0523676 1.52635
0.173333 2.2728 0.585145
0.173889 0.797904 1.34493
0.174444 -0.305688 1.5618
0.175 1.73287 0.739543
0.175556 0.566433 0.784477
0.176111 0.57598 0.798422
0.176667 -0.428931 0.891467
0.177222 -1.73899 1.82806
0.177778 -0.0158979 0.90668
0.178333 -0.283288 0.89698
0.178889 -0.129947 1.2026
0.179444 -0.188087 0.842534
0.18 0.710598 0.670986
0.180556 0.937979 0.586076
0.181111 0.335541 0.807468
0.181667 -0.376629 0.688037
0.182222 0.308151 1.12493
0.182778 0.0265499 0.66118
0.183333 -0.064798 0.600007
0.183889 -0.578019 1.20714
0.184444 -0.701123 0.682328
0.185 -1.20909 1.07337
0.185556 -0.608938 0.769353
0.186111 -0.543448 0.736268
0.186667 -1.37165 1.53545
0.187222 -0.814199 0.844401
0.187778 -0.727911 0.830419
0.188333 -0.106001 0.55925
0.188889 -2.13534 1.75971
0.189444 -0.253029 0.663553
0.19 -1.25718 0.523985
0.190556 -0.288406 0.62476
0.191111 -0.958102 0.772103
0.191667 -1.11254 0.668554
0.192222 -1.11618 0.730215
0.192778 -0.206801 0.677324
0.193333 -1.37653 1.05525
0.193889 -0.817504 0.691663
0.194444 -0.40086 0.574071
0.195 -1.5304 1.07497
0.195556 -0.898116 0.631732
0.196111 -1.54421 0.816697
0.196667 -1.40316 0.532718
0.197222 -0.792896 0.521822
0.197778 -1.93271 1.16937
0.198333 -1.09972 0.766004
0.198889 -1.78621 0.690632
0.199444 -2.63604 1.81968
0.2 -1.41146 0.868786
0.200556 -1.24184 0.582235
0.201111 -2.41044 1.11172
0.201667 -1.79236 0.826894
0.202222 -2.19722 1.10797
0.202778 -2.64011 1.55944
0.203333 -2.41386 1.00482
0.203889 -1.26301 0.727838
0.204444 -2.22449 0.689849
0.205 -2.64725 0.867179
0.205556 -1.62014 0.919979
0.206111 -2.72543 0.783858
0.206667 -2.145 0.745516
0.207222 -1.57846 0.552588
0.207778 -1.22983 0.793073
0.208333 -2.04407 1.0788
0.208889 -2.45857 1.246
0.209444 -3.0746 1.40996
0.21 -2.99422 1.20052
0.210556 -2.25943 0.830168
0.211111 -3.35516 1.8226
0.211667 -1.82114 0.985005
0.212222 -1.60842 0.702511
0.212778 -1.2506 0.576137
0.213333 -1.51832 0.638356
0.213889 -1.10384 0.608246
0.214444 -1.34965 0.744107
0.215 -0.78265 0.722005
0.215556 -0.743503 0.604
0.216111 -2.29099 0.959454
0.216667 -3.7152 1.7584
0.217222 -1.09366 0.687608
0.217778 -1.14687 0.831735
0.218333 -0.987734 0.889059
0.218889 -0.519712 0.684638
0.219444 -0.303058 0.644769
0.22 -0.315406 1.00358
0.220556 -0.778193 0.776813
0.221111 -0.401642 0.765207
0.221667 -1.09007 0.955535
0.222222 -1.08647 1.52168
0.222778 0.24746 0.635543
0.223333 -2.04395 1.41674
0.223889 0.15166 0.77908
0.224444 -0.594643 0.813424
0.225 0.21091 1.08639
0.225556 -0.169415 0.603836
0.226111 0.185813 0.654583
0.226667 -0.262004 0.900132
0.227222 0.0755593 0.96032
0.227778 0.627767 0.730008
0.228333 1.32634 0.838053
0.228889 -0.315595 1.41508
0.229444 0.992977 0.810945
0.23 0.349224 1.42985
0.230556 1.7994 1.06385
0.231111 1.53621 0.696782
0.231667 0.14334 1.77002
0.232222 1.38352 1.08147
0.232778 1.33226 0.954179
0.233333 1.24647 1.47255
0.233889 2.25395 0.717474
0.234444 1.48415 1.3269
0.235 3.52484 0.655317
0.235556 3.23974 1.05821
0.236111 3.6832 0.701545
0.236667 1.14951 1.60762
0.237222 3.46535 0.628727
0.237778 4.09723 0.862372
0.238333 3.26534 0.916379
0.238889 5.04731 0.735433
0.239444 3.04218 1.36072
0.24 1.85382 1.29901
0.240556 3.62826 0.971374
0.241111 4.98549 0.654182
0.241667 2.41066 1.41735
0.242222 3.71981 1.19753
0.242778 4.11288 0.724476
0.243333 3.13055 1.35382
0.243889 3.64172 0.989713
0.244444 2.22934 1.95987
0.245 4.57435 1.08063
0.245556 5.44513 1.01169
0.246111 3.91287 1.88701
0.246667 5.78555 0.71655
0.247222 5.48326 0.539703
0.247778 3.38554 1.43334
0.248333 4.37435 1.18113
0.248889 3.24694 1.76597
0.249444 5.19396 0.717644
0.25 4.3379 1.02408
0.250556 5.95142 0.602
0.251111 5.32214 0.712684
0.251667 3.44794 1.33317
0.252222 4.78399 1.45247
0.252778 4.2991 1.20121
0.253333 4.29013 0.899227
0.253889 4.56462 0.841906
0.254444 3.80537 1.31786
0.255 2.9551 1.15253
0.255556 4.44547 1.24688
0.256111 4.68145 1.10367
0.256667 3.38046 1.00088
0.257222 3.30702 1.68222
0.257778 2.91173 1.44249
0.258333 3.61055 0.951029
0.258889 1.43003 1.94901
0.259444 3.70028 0.832447
0.26 3.7853 0.70866
0.260556 3.68493 0.808823
0.261111 3.91987 0.981125
0.261667 4.00076 0.768574
0.262222 1.91545 1.60817
0.262778 2.24087 0.818512
0.263333 2.91083 0.66695
0.263889 2.63802 0.871354
0.264444 1.09804 1.80005
0.265 1.96603 0.943027
0.265556 1.8819 0.808244
0.266111 0.508945 1.87687
0.266667 -0.453237 1.61725
0.267222 1.35991 1.40619
0.267778 0.904627 1.46521
0.268333 1.21832 0.926443
0.268889 2.04747 0.854979
0.269444 0.472494 1.2522
0.27 0.952696 0.817299
0.270556 0.930587 1.41379
0.271111 0.47375 0.751111
0.271667 0.922869 0.846253
0.272222 0.356499 0.63604
0.272778 1.1699 0.561535
0.273333 0.0996818 1.36203
0.273889 0.133482 0.769525
0.274444 -3.32692 1.85043
0.275 0.144393 0.92944
0.275556 -0.547578 1.00021
0.276111 0.394546 0.4823
0.276667 0.0655269 0.480697
0.277222 -0.221094 0.763036
0.277778 1.00669 0.507701
0.278333 -0.0465443 0.55052
0.278889 -0.50377 0.837094
0.279444 -0.15969 0.427136
0.28 -0.666947 0.804757
0.280556 -1.8248 1.28278
0.281111 -1.3497 0.81237
0.281667 -1.11642 0.710754
0.282222 -1.0081 0.931944
0.282778 -1.5411 0.778124
0.283333 -0.890016 0.611454
0.283889 -0.53241 0.724605
0.284444 -0.922407 0.463064
0.285 -1.26649 0.693418
0.285556 -1.72989 0.784825
0.286111 -1.5491 0.893253
0.286667 -1.75656 1.16255
0.287222 -1.61097 0.729216
0.287778 -2.40125 1.47317
0.288333 -2.33981 0.605006
0.288889 -1.50344 0.68221
0.289444 -3.2296 1.02127
0.29 -2.78042 1.00931
0.290556 -2.2032 0.907408
0.291111 -2.7153 1.1739
0.291667 -2.31166 1.13613
0.292222 -1.17907 0.867328
0.292778 -1.7761 0.528372
0.293333 -1.28309 0.805965
0.293889 -2.18054 0.774041
0.294444 -2.28047 0.925288
0.295 -1.54042 0.774201
0.295556 -1.83067 0.636164
0.296111 -1.80362 0.860686
0.296667 -1.36664 0.778571
0.297222 -2.44144 1.42865
0.297778 -1.36555 0.814713
0.298333 -2.01643 0.917337
0.298889 -1.21639 0.626567
0.299444 -2.26453 0.893622
0.3 -1.92742 0.636453
0.300556 -1.46765 0.647086
0.301111 -1.17099 0.978825
0.301667 -1.66891 1.31152
0.302222 -0.702584 0.563005
0.302778 -0.133964 0.437857
0.303333 -2.23296 0.987777
0.303889 -2.67516 1.45034
0.304444 -1.29557 0.717461
0.305 -1.91406 1.30563
0.305556 -1.44857 0.578861
0.306111 -1.23214 1.10956
0.306667 -1.99339 0.833093
0.307222 -1.92217 0.719641
0.307778 -0.933297 0.66802
0.308333 0.092345 0.604321
0.308889 -1.24544 0.757832
0.309444 -2.32408 1.07682
0.31 0.169853 1.00587
0.310556 -2.18081 1.12957
0.311111 -1.48065 1.10293
0.311667 -0.553254 0.583894
0.312222 -0.672752 0.786572
0.312778 -0.221216 0.73252
0.313333 0.367794 0.576744
0.313889 -0.256091 0.751087
0.314444 -0.442805 1.26593
0.315 -0.556642 0.916188
0.315556 -0.104456 0.685553
0.316111 0.347527 0.659206
0.316667 -0.010903 0.86476
0.317222 -0.777402 1.08454
0.317778 0.255867 0.647656
0.318333 0.182739 0.544663
0.318889 0.344759 1.31616
0.319444 0.0939309 0.778278
0.32 0.392951 0.913675
0.320556 0.687059 0.837605
0.321111 0.892258 0.82106
0.321667 -0.550777 1.79706
0.322222 -0.025408 0.797818
0.322778 1.26427 0.635769
0.323333 0.601521 0.688244
0.323889 0.791283 1.01928
0.324444 1.36551 0.871083
0.325 1.25667 0.487734
0.325556 -0.81362 1.28196
0.326111 2.7685 0.467741
0.326667 1.58962 0.892067
0.327222 0.902461 0.643778
0.327778 1.98506 0.589538
0.328333 0.440521 0.857189
0.328889 1.95148 0.582915
0.329444 1.46099 0.587147
0.33 1.09511 1.09707
0.330556 1.10984 0.802377
0.331111 1.54855 0.901588
0.331667 2.42742 0.82114
0.332222 2.13456 0.731954
0.332778 1.70442 0.935569
0.333333 0.985378 1.34815
0.333889 1.81696 0.810662
0.334444 2.56057 0.522338
0.335 2.58583 0.605223
0.335556 2.26881 0.743892
0.336111 2.76718 0.696608
0.336667 0.177444 1.76743
0.337222 2.37232 0.815108
0.337778 2.11028 1.82402
0.338333 3.41081 0.709303
0.338889 1.8661 0.73494
0.339444 2.09713 0.710074
0.34 1.43223 1.11427
0.340556 2.2898 0.72127
0.341111 2.02643 1.07713
0.341667 1.9197 1.12826
0.342222 2.81145 0.873686
0.342778 1.36805 1.49897
0.343333 2.05109 1.18389
0.343889 3.25408 0.719983
0.344444 2.57575 0.826032
0.345 2.76265 0.56904
0.345556 3.17873 0.68107
0.346111 0.598387 1.65863
0.346667 2.81455 0.621604
0.347222 3.36027 0.662953
0.347778 2.13809 1.329
0.348333 1.9112 1.38036
0.348889 2.53483 0.715569
0.349444 2.27467 0.811409
0.35 2.88254 0.866944
0.350556 2.90837 0.694695
0.351111 1.75234 1.17234
0.351667 0.0484115 1.84247
0.352222 2.75806 0.830805
0.352778 2.43401 0.671313
0.353333 2.8918 0.517264
0.353889 1.92244 0.680651
0.354444 2.4208 0.507335
0.355 1.22035 1.45948
0.355556 2.07889 1.03711
0.356111 1.68814 1.16837
0.356667 2.47611 0.557441
0.357222 2.0311 0.966031
0.357778 1.6397 0.721567
0.358333 2.09521 0.644878
0.358889 -0.187067 1.54817
0.359444 1.56337 0.676245
0.36 1.1462 0.608126
0.360556 1.29495 0.694618
0.361111 0.926014 0.639749
0.361667 1.26784 0.636976
0.362222 -0.0372855 1.27589
0.362778 1.2825 0.700802
0.363333 0.145882 0.953712
0.363889 0.681107 0.595618
0.364444 0.480738 1.02721
0.365 -1.09735 1.3743
0.365556 0.163489 0.534352
0.366111 0.174174 0.642958
0.366667 -0.801123 0.97229
0.367222 -1.16213 1.14194
0.367778 0.0515801 0.604535
0.368333 0.21331 0.477078
0.368889 -0.722536 0.601203
0.369444 -1.57785 0.999125
0.37 -1.99182 1.44421
0.370556 -1.53059 0.703966
0.371111 -0.626514 0.59106
0.371667 -1.16956 0.466931
0.372222 -0.861855 0.635098
0.372778 -1.61273 0.546631
0.373333 -1.2967 0.541407
0.373889 -1.65056 0.512479
0.374444 -2.03373 0.646823
0.375 -2.41392 0.795716
0.375556 -2.08594 0.47309
0.376111 -4.11525 1.71395
0.376667 -2.533 0.40561
0.377222 -2.52913 0.39734
0.377778 -2.88549 0.588219
0.378333 -2.29708 0.410026
0.378889 -3.09201 0.746155
0.379444 -3.2918 0.993802
0.38 -3.13073 0.44589
0.380556 -3.03942 0.537724
0.381111 -3.26514 0.465346
0.381667 -3.55956 0.539802
0.382222 -3.19887 0.488176
0.382778 -4.48497 1.0286
0.383333 -3.64236 0.39582
0.383889 -3.22481 0.367878
0.384444 -3.51622 0.362256
0.385 -3.50711 0.226108
0.385556 -3.82356 0.457057
0.386111 -4.5321 0.623368
0.386667 -4.61068 0.75518
0.387222 -4.39073 0.350309
0.387778 -4.70998 0.426344
0.388333 -4.42266 0.413404
0.388889 -4.92071 0.551069
0.389444 -4.51004 0.269259
0.39 -5.07511 0.507487
0.390556 -5.11897 0.447548
0.391111 -4.92191 0.352165
0.391667 -5.10743 0.372903
0.392222 -6.32538 1.27015
0.392778 -5.1785 0.29459
0.393333 -5.63538 0.567105
0.393889 -5.42673 0.28391
0.394444 -6.01939 0.792444
0.395 -5.66969 0.252572
0.395556 -6.46793 1.08183
0.396111 -6.04143 0.334651
0.396667 -5.80802 0.361103
0.397222 -6.30393 0.394509
0.397778 -6.08852 0.265629
0.398333 -5.98255 0.249366
0.398889 -6.00159 0.233083
0.399444 -6.42548 0.279489
0.4 -6.14484 0.207073
0.400556 -6.28575 0.386313
0.401111 -6.57386 0.22451
0.401667 -6.51551 0.434031
0.402222 -6.53238 0.231574
0.402778 -7.0981 0.42716
0.403333 -6.90459 0.216058
0.403889 -7.04324 0.430082
0.404444 -6.66339 0.239771
0.405 -6.83485 0.224916
0.405556 -7.15212 0.337664
0.406111 -7.0881 0.242121
0.406667 -7.20269 0.331988
0.407222 -7.21641 0.329738
0.407778 -6.96243 0.234065
0.408333 -7.29228 0.231164
0.408889 -7.4591 0.229921
0.409444 -7.34715 0.237863
0.41 -7.4318 0.21551
0.410556 -7.88255 0.47145
0.411111 -8.01125 0.477905
0.411667 -7.75736 0.24739
0.412222 -7.74569 0.309092
0.412778 -8.17401 0.328838
0.413333 -7.77009 0.202423
0.413889 -7.74958 0.188469
0.414444 -8.05939 0.345342
0.415 -8.29309 0.374187
0.415556 -7.9908 0.205899
0.416111 -8.07375 0.234309
0.416667 -8.26111 0.233254
0.417222 -8.16887 0.203375
0.417778 -8.47194 0.282907
0.418333 -8.44088 0.198297
0.418889 -8.63516 0.300514
0.419444 -8.47742 0.169637
0.42 -8.6554 0.343646
0.420556 -8.60772 0.23472
0.421111 -8.49503 0.187225
0.421667 -8.75427 0.186401
0.422222 -8.68726 0.207045
0.422778 -8.90063 0.20485
0.423333 -8.67687 0.165848
0.423889 -8.99066 0.238361
0.424444 -9.2085 0.232561
0.425 -8.99855 0.234432
0.425556 -9.24093 0.268642
0.426111 -9.14567 0.180419
0.426667 -9.34012 0.305753
0.427222 -9.20481 0.18924
0.427778 -9.44481 0.220813
0.428333 -9.27873 0.17677
0.428889 -9.57013 0.33776
0.429444 -9.3792 0.219583
0.43 -9.39883 0.18662
0.430556 -9.51267 0.195106
0.431111 -9.60537 0.178788
0.431667 -9.75345 0.181679
0.432222 -9.70003 0.201905
0.432778 -9.82145 0.172606
0.433333 -9.73532 0.169712
0.433889 -9.82706 0.209626
0.434444 -9.92364 0.211042
0.435 -9.9267 0.204715
0.435556 -9.99503 0.184094
0.436111 -9.97827 0.150916
0.436667 -10.1219 0.180038
0.437222 -10.2382 0.191521
0.437778 -10.0109 0.156221
0.438333 -10.2209 0.187585
0.438889 -10.2551 0.155096
0.439444 -10.3297 0.204096
0.44 -10.3445 0.252446
0.440556 -10.4239 0.151848
0.441111 -10.3933 0.215508
0.441667 -10.3992 0.143106
0.442222 -10.6031 0.168718
0.442778 -10.546 0.200282
0.443333 -10.6937 0.231545
0.443889 -10.6694 0.22392
0.444444 -10.6618 0.234907
0.445 -10.7795 0.153894
0.445556 -10.7469 0.177325
0.446111 -10.8496 0.182693
0.446667 -10.8352 0.197208
0.447222 -10.8473 0.166584
0.447778 -10.9357 0.182935
0.448333 -11.1288 0.492802
0.448889 -11.1166 0.198108
0.449444 -10.9573 0.158233
0.45 -11.0858 0.15493
0.450556 -11.1474 0.141022
0.451111 -11.1464 0.224472
0.451667 -11.1914 0.153784
0.452222 -11.3197 0.185103
0.452778 -11.2916 0.247671
0.453333 -11.2062 0.136638
0.453889 -11.4232 0.212826
0.454444 -11.4295 0.176246
0.455 -11.288 0.134479
0.455556 -11.2882 0.121564
0.456111 -11.4084 0.135659
0.456667 -11.4841 0.154831
0.457222 -11.6044 0.143943
0.457778 -11.6685 0.177348
0.458333 -11.4339 0.12238
0.458889 -11.5532 0.146995
0.459444 -11.63 0.162237
0.46 -11.692 0.134451
0.460556 -11.7621 0.143368
0.461111 -11.7544 0.122819
0.461667 -11.7058 0.151276
0.462222 -11.7594 0.121164
0.462778 -11.8117 0.120067
0.463333 -11.7504 0.117997
0.463889 -11.7566 0.127633
0.464444 -11.9813 0.136158
0.465 -11.8699 0.132279
0.465556 -11.9975 0.13249
0.466111 -12.096 0.124786
0.466667 -11.9479 0.1278
0.467222 -11.9737 0.115371
0.467778 -12.1369 0.151564
0.468333 -12.0706 0.12684
0.468889 -12.0744 0.12325
0.469444 -12.1985 0.132831
0.47 -12.2519 0.178203
0.470556 -12.2626 0.143219
0.471111 -12.2031 0.123149
0.471667 -12.2059 0.12021
0.472222 -12.1938 0.108783
0.472778 -12.2148 0.106906
0.473333 -12.3489 0.122824
0.473889 -12.3963 0.137334
0.474444 -12.3125 0.100867
0.475 -12.3313 0.149631
0.475556 -12.3955 0.121454
0.476111 -12.3308 0.105676
0.476667 -12.4182 0.109876
0.477222 -12.3519 0.11489
0.477778 -12.4428 0.113748
0.478333 -12.4243 0.119407
0.478889 -12.4912 0.111987
0.479444 -12.5179 0.104701
0.48 -12.6067 0.131783
0.480556 -12.5678 0.122382
0.481111 -12.5261 0.102929
0.481667 -12.561 0.134626
0.482222 -12.575 0.121136
0.482778 -12.5853 0.117198
0.483333 -12.5316 0.10063
0.483889 -12.5035 0.0907387
0.484444 -12.6925 0.107876
0.485 -12.6157 0.11695
0.485556 -12.6647 0.111975
0.486111 -12.7153 0.102464
0.486667 -12.7438 0.114136
0.487222 -12.7169 0.134912
0.487778 -12.5922 0.0959526
0.488333 -12.5983 0.0988349
0.488889 -12.6333 0.0902577
0.489444 -12.7567 0.129809
0.49 -12.7042 0.10362
0.490556 -12.6498 0.0942153
0.491111 -12.7225 0.0943945
0.491667 -12.7522 0.12766
0.492222 -12.7265 0.0887445
0.492778 -12.7591 0.110645
0.493333 -12.7125 0.0933278
0.493889 -12.709 0.0920691
0.494444 -12.7083 0.0900257
0.495 -12.6651 0.088128
0.495556 -12.7229 0.0903559
0.496111 -12.7848 0.124227
0.496667 -12.7884 0.10079
0.497222 -12.7797 0.0975719
0.497778 -12.7322 0.107036
0.498333 -12.8034 0.102107
0.498889 -12.8184 0.120931
0.499444 -12.6733 0.0888237
0.5 -12.7584 0.0946283
0.500556 -12.7441 0.0948879
0.501111 -12.7511 0.105854
0.501667 -12.6865 0.0853183
0.502222 -12.8193 0.101965
0.502778 -12.7675 0.119089
0.503333 -12.6827 0.0943503
0.503889 -12.7244 0.093846
0.504444 -12.6958 0.101558
0.505 -12.6746 0.0936755
0.505556 -12.8176 0.127084
0.506111 -12.6667 0.0922126
0.506667 -12.6236 0.0909165
0.507222 -12.7193 0.112066
0.507778 -12.6832 0.0962183
0.508333 -12.7081 0.103184
0.508889 -12.6659 0.0934628
0.509444 -12.697 0.0937353
0.51 -12.6564 0.092645
0.510556 -12.5938 0.0990636
0.511111 -12.6865 0.093414
0.511667 -12.6353 0.0935017
0.512222 -12.63 0.111131
0.512778 -12.5868 0.095851
0.513333 -12.5867 0.109201
0.513889 -12.6785 0.118334
0.514444 -12.6993 0.12306
0.515 -12.5802 0.0917812
0.515556 -12.5614 0.102939
0.516111 -12.5954 0.11302
0.516667 -12.5608 0.114464
0.517222 -12.6293 0.121437
0.517778 -12.5248 0.097127
0.518333 -12.5051 0.104354
0.518889 -12.4549 0.0917546
0.519444 -12.4568 0.0953659
0.52 -12.5354 0.135043
0.520556 -12.5137 0.113167
0.521111 -12.4902 0.120635
0.521667 -12.4579 0.11515
0.522222 -12.4572 0.123907
0.522778 -12.4521 0.117469
0.523333 -12.5751 0.155255
0.523889 -12.3554 0.108958
0.524444 -12.3485 0.129755
0.525 -12.2418 0.118565
0.525556 -12.38 0.139721
0.526111 -12.2274 0.15392
0.526667 -12.3254 0.115223
0.527222 -12.2691 0.122644
0.527778 -12.3069 0.129288
0.528333 -12.208 0.10944
0.528889 -12.1441 0.111208
0.529444 -12.1822 0.11756
0.53 -12.2471 0.161816
0.530556 -12.1701 0.128091
0.531111 -12.2219 0.192315
0.531667 -11.9786 0.160633
0.532222 -12.1108 0.144787
0.532778 -11.9328 0.144639
0.533333 -12.0918 0.226326
0.533889 -11.8768 0.124394
0.534444 -11.9085 0.12317
0.535 -11.8798 0.135989
0.535556 -11.905 0.132349
0.536111 -11.9008 0.145988
0.536667 -11.8692 0.153454
0.537222 -11.7776 0.152374
0.537778 -11.8077 0.136541
0.538333 -11.7211 0.136913
0.538889 -11.6279 0.138453
0.539444 -11.6901 0.151062
0.54 -11.7078 0.148109
0.540556 -11.6724 0.15016
0.541111 -11.6866 0.144852
0.541667 -11.5476 0.15794
0.542222 -11.5567 0.160469
0.542778 -11.4027 0.127646
0.543333 -11.5751 0.189844
0.543889 -11.4326 0.152303
0.544444 -11.4661 0.161035
0.545 -11.4425 0.224836
0.545556 -11.387 0.217765
0.546111 -11.3432 0.167503
0.546667 -11.1216 0.137428
0.547222 -11.0695 0.12386
0.547778 -11.1817 0.14998
0.548333 -11.0958 0.145458
0.548889 -11.1365 0.19963
0.549444 -11.1127 0.208689
0.55 -11.031 0.173972
0.550556 -11.0165 0.149958
0.551111 -10.853 0.167307
0.551667 -10.9003 0.205914
0.552222 -10.7605 0.148699
0.552778 -10.8407 0.196432
0.553333 -10.8277 0.164496
0.553889 -10.8617 0.180653
0.554444 -10.5843 0.149265
0.555 -10.5424 0.176094
0.555556 -10.7022 0.309468
0.556111 -10.7431 0.185559
0.556667 -10.5056 0.191087
0.557222 -10.5818 0.172217
0.557778 -10.5483 0.178722
0.558333 -10.2631 0.18565
0.558889 -10.3737 0.215508
0.559444 -10.4873 0.275666
0.56 -10.3112 0.187119
0.560556 -10.2202 0.200203
0.561111 -10.3569 0.233461
0.561667 -10.1272 0.218774
0.562222 -10.122 0.181017
0.562778 -10.0729 0.227159
0.563333 -10.014 0.189099
0.563889 -10.154 0.186358
0.564444 -9.84655 0.184373
0.565 -10.0792 0.211873
0.565556 -9.55684 0.165901
0.566111 -9.88358 0.22432
0.566667 -9.67904 0.16071
0.567222 -9.64988 0.185296
0.567778 -9.66973 0.184261
0.568333 -9.62001 0.179083
0.568889 -9.66237 0.196687
0.569444 -9.4773 0.231928
0.57 -9.40537 0.23938
0.570556 -9.32321 0.156131
0.571111 -9.35051 0.19057
0.571667 -9.3765 0.230254
0.572222 -9.18052 0.160949
0.572778 -9.20904 0.225771
0.573333 -9.24577 0.213519
0.573889 -9.01346 0.251241
0.574444 -9.18519 0.227394
0.575 -8.9421 0.185172
0.575556 -9.23671 0.292632
0.576111 -8.63627 0.17681
0.576667 -8.77045 0.212677
0.577222 -8.82848 0.224101
0.577778 -8.86758 0.223459
0.578333 -8.67617 0.225079
0.578889 -8.66746 0.318099
0.579444 -8.65238 0.200265
0.58 -8.6901 0.292259
0.580556 -8.63407 0.261499
0.581111 -8.2586 0.194989
0.581667 -8.58812 0.341808
0.582222 -8.42173 0.226441
0.582778 -8.40944 0.253443
0.583333 -8.14647 0.233859
0.583889 -7.99788 0.198806
0.584444 -7.98572 0.199631
0.585 -8.0538 0.269448
0.585556 -7.87761 0.202921
0.586111 -7.98722 0.239985
0.586667 -7.99757 0.307732
0.587222 -7.89603 0.2135
0.587778 -7.81292 0.311919
0.588333 -7.74933 0.348663
0.588889 -7.52703 0.260877
0.589444 -7.37297 0.181771
0.59 -7.75379 0.346353
0.590556 -7.39622 0.259244
0.591111 -7.31161 0.225894
0.591667 -7.33113 0.336604
0.592222 -7.4417 0.356439
0.592778 -7.47266 0.380046
0.593333 -7.17203 0.366474
0.593889 -7.18599 0.344413
0.594444 -7.06843 0.298238
0.595 -7.06892 0.267769
0.595556 -6.53616 0.197416
0.596111 -6.59413 0.239517
0.596667 -6.57141 0.217564
0.597222 -6.42145 0.224241
0.597778 -6.43222 0.237485
0.598333 -6.56107 0.304372
0.598889 -6.2406 0.241283
0.599444 -6.32396 0.45485
0.6 -6.22813 0.28642
0.600556 -6.32115 0.256375
0.601111 -6.22077 0.320757
0.601667 -6.16886 0.298948
0.602222 -5.96492 0.322162
0.602778 -5.98556 0.298532
0.603333 -5.76826 0.25962
0.603889 -5.65103 0.267456
0.604444 -5.63519 0.470562
0.605 -5.59134 0.338134
0.605556 -5.44268 0.266381
0.606111 -5.11493 0.278148
0.606667 -5.32282 0.447826
0.607222 -6.34351 0.843038
0.607778 -4.86865 0.237361
0.608333 -5.08897 0.470724
0.608889 -4.86436 0.405042
0.609444 -5.43613 0.515906
0.61 -4.8284 0.445514
0.610556 -4.79107 0.559868
0.611111 -4.65454 0.676637
0.611667 -5.35145 0.784823
0.612222 -4.25589 0.467716
0.612778 -4.04076 0.259132
0.613333 -4.30501 0.405031
0.613889 -3.80591 0.330598
0.614444 -4.54762 0.642016
0.615 -3.93274 0.666188
0.615556 -3.34161 0.252735
0.616111 -3.5037 0.360656
0.616667 -3.61017 0.441151
0.617222 -3.46877 0.36141
0.617778 -3.55657 0.4227
0.618333 -3.18585 0.371176
0.618889 -3.69976 0.639742
0.619444 -2.76862 0.45165
0.62 -2.5516 0.349261
0.620556 -2.67212 0.574308
0.621111 -2.77461 0.568544
0.621667 -2.66294 0.941772
0.622222 -1.97685 0.433792
0.622778 -1.90014 0.379515
0.623333 -2.52114 0.579241
0.623889 -2.05702 0.718182
0.624444 -2.12664 0.545349
0.625 -2.41651 1.0319
0.625556 -1.78666 0.724714
0.626111 -1.59743 0.6502
0.626667 -1.41234 0.342959
0.627222 -1.44487 0.517341
0.627778 -1.18927 0.927175
0.628333 -0.996412 0.737732
0.628889 -2.78986 1.62641
0.629444 -0.227343 0.405154
0.63 -0.627107 0.614549
0.630556 -1.04584 0.629124
0.631111 -0.447375 0.675644
0.631667 -0.878005 1.09337
0.632222 -0.749537 0.796617
0.632778 -0.271291 0.58622
0.633333 -0.268616 0.755285
0.633889 0.550107 0.526732
0.634444 0.239193 0.653898
0.635 0.877881 0.489219
0.635556 -0.162395 0.925278
0.636111 0.788297 0.863922
0.636667 0.576649 1.21819
0.637222 1.04272 0.532954
0.637778 0.806136 0.71481
0.638333 0.678196 0.984942
0.638889 0.392641 0.796133
0.639444 1.66011 0.524118
0.64 1.40208 0.695211
0.640556 1.28614 0.567494
0.641111 1.16119 0.599414
0.641667 2.7639 0.497796
0.642222 1.95386 0.739415
0.642778 1.50489 1.21685
0.643333 1.27096 0.974374
0.643889 1.19495 1.23422
0.644444 1.51746 1.48634
0.645 1.98623 0.982964
0.645556 1.8078 1.34283
0.646111 1.60608 0.862113
0.646667 2.05173 0.670682
0.647222 3.14605 0.454303
0.647778 1.47921 1.37576
0.648333 0.756712 1.30273
0.648889 1.52849 0.942091
0.649444 1.98202 0.836115
0.65 2.64598 0.668305
0.650556 1.68079 1.69687
0.651111 2.30548 1.31843
0.651667 -0.698971 1.91881
0.652222 2.25371 1.22659
0.652778 3.1329 0.729574
0.653333 2.50408 1.0856
0.653889 3.1759 1.08404
0.654444 2.07297 1.23733
0.655 2.17691 0.968188
0.655556 2.45844 0.766727
0.656111 2.06487 0.913703
0.656667 1.20933 0.929163
0.657222 3.61073 0.65524
0.657778 2.00586 0.961419
0.658333 3.77756 0.506132
0.658889 2.23088 1.33716
0.659444 3.13913 1.1074
0.66 1.24744 1.10617
0.660556 1.68015 1.4624
0.661111 1.45907 0.823898
0.661667 1.26081 1.27728
0.662222 0.224442 1.81031
0.662778 1.98001 0.774406
0.663333 1.94309 1.08635
0.663889 1.58548 1.33159
0.664444 2.3553 0.903011
0.665 2.87255 0.514324
0.665556 1.75236 0.637502
0.666111 1.69014 0.715721
0.666667 2.66673 0.653098
0.667222 2.45689 0.758788
0.667778 2.80795 0.526567
0.668333 1.85305 0.810298
0.668889 0.0159188 1.26185
0.669444 3.19522 0.490183
0.67 0.488388 1.04333
0.670556 -0.789448 1.91187
0.671111 2.37142 0.619679
0.671667 0.622021 1.06679
0.672222 1.39695 0.742458
0.672778 2.014 0.680269
0.673333 0.93375 0.758834
0.673889 0.877699 0.812496
0.674444 1.15046 0.931588
0.675 0.0666601 1.53217
0.675556 -0.334752 1.20769
0.676111 1.35051 1.18859
0.676667 1.27378 0.583327
0.677222 1.17372 0.888241
0.677778 -0.0992754 1.50463
0.678333 1.30511 0.468795
0.678889 -0.445527 1.49464
0.679444 1.06383 0.690952
0.68 -0.804982 1.14496
0.680556 -0.0231454 0.758059
0.681111 -0.422416 0.706829
0.681667 0.471536 0.689076
0.682222 -1.6538 1.10742
0.682778 1.00853 0.508982
0.683333 -0.53479 1.04156
0.683889 -0.471719 0.814936
0.684444 -0.404375 0.561954
0.685 0.190884 0.550035
0.685556 -1.38349 1.32121
0.686111 0.205958 1.21236
0.686667 -1.13843 1.73424
0.687222 -2.21974 1.82698
0.687778 -1.67196 1.58205
0.688333 -0.233635 0.569063
0.688889 -2.17815 1.22503
0.689444 -0.78972 0.813438
0.69 -1.46881 1.08719
0.690556 -0.820724 0.813277
0.691111 -1.4186 0.835541
0.691667 -1.54797 1.066
0.692222 -0.734567 0.798721
0.692778 -0.249409 0.721243
0.693333 -1.06196 0.740213
0.693889 -1.41842 0.822918
0.694444 -1.51177 0.570617
0.695 -1.0482 0.808456
0.695556 -1.16229 0.662253
0.696111 -0.866121 1.22343
0.696667 -0.943099 0.824475
0.697222 -0.917762 1.09582
0.697778 -2.64677 0.753015
0.698333 -1.48486 0.946847
0.698889 -2.92545 1.554
0.699444 -0.733597 0.644179
0.7 -1.85503 0.511111
0.700556 -2.35458 0.955407
0.701111 -0.605454 0.448184
0.701667 -3.32035 1.44355
0.702222 -2.47226 0.715961
0.702778 -1.71976 0.826122
0.703333 -2.20996 0.795157
0.703889 -1.43797 0.658832
0.704444 -2.28941 0.808918
0.705 -2.53361 1.33579
0.705556 -2.64844 1.24163
0.706111 -3.38682 0.897234
0.706667 -2.38781 0.778001
0.707222 -1.58332 0.475717
0.707778 -2.09131 0.661576
0.708333 -1.61864 0.569135
0.708889 -1.49717 0.781729
0.709444 -3.69559 1.84882
0.71 -2.24624 0.638358
0.710556 -2.43094 1.41482
0.711111 -1.34094 0.839562
0.711667 -3.28913 1.26774
0.712222 -1.57921 0.994213
0.712778 -4.07211 1.87612
0.713333 -1.08094 0.597188
0.713889 -0.621424 0.471941
0.714444 -1.60568 0.876632
0.715 -0.572781 0.496147
0.715556 -1.31572 0.547903
0.716111 -1.03239 0.533631
0.716667 -0.695731 0.787217
0.717222 -2.20803 1.13239
0.717778 -0.997676 0.895949
0.718333 -0.929715 1.04431
0.718889 -1.63197 0.81314
0.719444 -0.847653 0.652795
0.72 -1.27988 0.683329
0.720556 -1.58194 1.46832
0.721111 -0.194186 0.728686
0.721667 -0.953219 0.806239
0.722222 0.106059 0.53761
0.722778 -1.41511 0.906022
0.723333 0.453182 0.636185
0.723889 -0.58216 1.11389
0.724444 0.476046 0.603024
0.725 -0.721561 1.04735
0.725556 -0.985351 1.0279
0.726111 -0.264676 0.787116
0.726667 0.484714 0.736653
0.727222 -0.87001 1.71502
0.727778 -0.619519 1.69604
0.728333 0.307339 1.39307
0.728889 0.490254 1.01007
0.729444 -1.51382 1.45949
0.73 1.44935 1.2695
0.730556 1.88272 0.929158
0.731111 1.63091 0.730016
0.731667 1.74848 0.787986
0.732222 2.27352 0.753005
0.732778 1.98197 1.04526
0.733333 0.338341 1.86063
0.733889 0.369563 1.855
0.734444 2.71113 1.00775
0.735 3.31903 0.591902
0.735556 1.80368 1.22458
0.736111 2.01895 1.30884
0.736667 3.50541 0.729421
0.737222 1.76613 1.14002
0.737778 1.44296 1.1613
0.738333 1.35774 1.86923
0.738889 3.03905 0.899823
0.739444 3.2529 1.17052
0.74 1.11967 1.70907
0.740556 4.531 0.836847
0.741111 3.89904 1.04568
0.741667 4.39723 1.26274
0.742222 3.23708 1.49596
0.742778 3.88225 0.844951
0.743333 3.48404 1.69795
0.743889 4.68612 1.04546
0.744444 4.47623 0.868686
0.745 4.17516 1.02605
0.745556 4.36667 0.889829
0.746111 4.16187 0.87452
0.746667 4.13814 1.53893
0.747222 2.15016 1.87498
0.747778 4.8582 1.07221
0.748333 2.5615 1.23221
0.748889 6.03041 0.990218
0.749444 2.86303 1.22139
0.75 2.77084 1.86776
0.750556 5.49066 0.920909
0.751111 4.46172 0.880737
0.751667 4.88881 1.55932
0.752222 6.0526 0.526692
0.752778 3.22611 1.8386
0.753333 4.94166 0.84155
0.753889 5.86215 0.743846
0.754444 5.88665 0.922049
0.755 4.90081 0.698241
0.755556 4.23457 1.3161
0.756111 1.72504 1.565
0.756667 2.58115 1.26844
0.757222 3.23587 1.25643
0.757778 1.67756 1.84759
0.758333 4.34937 1.0244
0.758889 3.42216 1.00124
0.759444 3.62845 1.02977
0.76 2.99917 1.0377
0.760556 3.64636 1.0544
0.761111 2.85785 1.648
0.761667 0.787821 1.07462
0.762222 2.53344 1.23911
0.762778 2.27431 1.04971
0.763333 2.39293 1.12323
0.763889 3.21812 0.65124
0.764444 2.07607 0.958771
0.765 3.34606 0.687313
0.765556 2.67829 0.810027
0.766111 1.10683 1.30317
0.766667 1.48622 1.09309
0.767222 1.11021 1.06493
0.767778 0.854501 0.802574
0.768333 0.838203 0.869612
0.768889 1.67474 0.61912
0.769444 0.844625 0.974964
0.77 1.09859 0.811856
0.770556 0.110441 0.981597
0.771111 -1.1163 1.86207
0.771667 0.614998 0.794229
0.772222 -0.315451 1.04086
0.772778 0.689725 0.805093
0.773333 0.759229 1.09185
0.773889 1.26574 0.47541
0.774444 1.05107 0.434838
0.775 -0.0677598 0.867277
0.775556 -0.778654 1.05865
0.776111 -1.33879 0.909318
0.776667 -0.0401891 0.641596
0.777222 -0.224458 0.996596
0.777778 -0.222193 0.784511
0.778333 -0.478302 0.67789
0.778889 -0.489056 0.6482
0.779444 -0.819738 0.788607
0.78 -1.22665 0.586194
0.780556 -1.26591 0.988171
0.781111 -0.313387 0.841986
0.781667 -1.31958 0.60799
0.782222 -0.214666 0.583402
0.782778 -1.37058 0.487156
0.783333 -0.897284 0.812333
0.783889 -2.20138 0.947303
0.784444 -1.7323 0.981537
0.785 -0.854375 0.455607
0.785556 -1.00279 0.528096
0.786111 -1.09576 0.89259
0.786667 -1.05211 0.467077
0.787222 -1.92886 0.662324
0.787778 -1.81232 0.64025
0.788333 -1.02609 0.806057
0.788889 -1.46876 0.673533
0.789444 -2.16251 0.939723
0.79 -1.34473 0.674976
0.790556 -1.12534 0.5278
0.791111 -1.85269 0.82281
0.791667 -1.88737 0.627385
0.792222 -0.996511 0.886729
0.792778 -1.95721 0.631304
0.793333 -1.03716 0.441068
0.793889 -2.38609 0.85008
0.794444 -2.29272 0.579822
0.795 -1.62114 0.82488
0.795556 -1.93649 1.04938
0.796111 -1.35834 0.622549
0.796667 -2.03077 1.05759
0.797222 -1.06456 0.539626
0.797778 -2.18982 1.2237
0.798333 -0.418717 0.527883
0.798889 -1.34191 0.619183
0.799444 -1.84693 0.737459
0.8 -1.65509 0.929744
0.800556 -1.53872 0.709155
0.801111 -2.20581 0.740351
0.801667 -1.93733 1.47773
0.802222 -1.2126 0.532013
0.802778 -1.64429 0.960351
0.803333 -1.32687 1.09956
0.803889 -1.58642 0.703701
0.804444 -0.995342 0.855383
0.805 -1.01428 0.647806
0.805556 -2.62125 0.836213
0.806111 -1.35739 1.0639
0.806667 -1.13992 0.774104
0.807222 -2.18391 1.17342
0.807778 -1.29723 0.978767
0.808333 -0.67226 0.637954
0.808889 -1.26241 0.854065
0.809444 -2.0768 1.13435
0.81 -0.864377 0.974724
0.810556 -0.503149 0.593801
0.811111 -1.20429 1.15449
0.811667 -1.31426 1.1767
0.812222 -0.55643 0.764639
0.812778 -1.04268 1.03833
0.813333 -0.125356 0.747261
0.813889 -0.183823 0.661465
0.814444 -1.06512 1.04213
0.815 0.231658 0.501933
0.815556 0.452952 0.637083
0.816111 0.00517932 0.91976
0.816667 0.500584 0.566111
0.817222 0.785217 0.576231
0.817778 -0.833231 1.54167
0.818333 -1.03429 1.55965
0.818889 -0.328782 1.40657
0.819444 0.287382 1.08619
0.82 0.744173 0.732144
0.820556 -0.12858 1.25196
0.821111 0.247595 0.896917
0.821667 -0.220647 0.809068
0.822222 0.861903 0.981113
0.822778 0.478237 0.715516
0.823333 1.32758 0.677203
0.823889 1.06248 0.62581
0.824444 1.13908 0.940215
0.825 -0.656896 1.79279
0.825556 0.425138 0.811638
0.826111 0.488185 0.854269
0.826667 1.62394 0.970182
0.827222 -0.851907 1.5781
0.827778 0.880845 1.21004
0.828333 1.57921 0.602178
0.828889 1.36726 0.809511
0.829444 1.48614 0.514909
0.83 1.85854 0.602055
0.830556 0.572999 1.09584
0.831111 1.60721 0.693135
0.831667 2.53568 0.692735
0.832222 1.92085 0.646699
0.832778 0.890487 1.15236
0.833333 0.627776 1.23943
0.833889 0.729318 0.808227
0.834444 2.51369 0.632599
0.835 2.32956 0.763968
0.835556 2.3924 0.789991
0.836111 2.23158 0.998822
0.836667 1.17021 1.03544
0.837222 1.88444 1.38686
0.837778 1.98325 1.19574
0.838333 2.31396 0.699791
0.838889 1.44025 1.2628
0.839444 1.55151 0.845555
0.84 3.38176 0.579338
0.840556 2.48903 0.867153
0.841111 2.49506 0.832643
0.841667 2.66606 0.918607
0.842222 1.48922 1.11239
0.842778 2.27862 1.2794
0.843333 3.72099 0.732305
0.843889 1.63823 0.811046
0.844444 2.83618 1.06189
0.845 2.1507 0.655256
0.845556 2.93611 0.64042
0.846111 2.73406 0.953762
0.846667 2.61985 0.69824
0.847222 0.473061 1.81504
0.847778 1.5205 1.41566
0.848333 1.95602 0.685373
0.848889 0.814149 0.992233
0.849444 2.04312 1.03237
0.85 2.74551 0.614444
0.850556 2.44627 0.725849
0.851111 1.72769 0.729356
0.851667 1.12544 1.68478
0.852222 2.1222 0.657112
0.852778 1.12518 1.23307
0.853333 2.97848 0.582737
0.853889 2.30207 0.712664
0.854444 0.41256 0.780455
0.855 2.05476 0.774572
0.855556 -3.29945 1.96723
0.856111 1.81075 0.695984
0.856667 0.871787 1.12377
0.857222 -0.542533 1.79614
0.857778 0.384718 1.10814
0.858333 1.3473 0.693204
0.858889 -0.89917 1.68602
0.859444 1.44571 0.581859
0.86 1.27705 1.27034
0.860556 0.680843 0.659261
0.861111 0.0725291 1.07559
0.861667 0.907306 0.543961
0.862222 0.728033 0.707641
0.862778 0.883022 0.586831
0.863333 0.33378 0.873784
0.863889 -0.404354 0.964863
0.864444 0.223208 0.799413
0.865 0.662288 0.592362
0.865556 -0.633272 1.13195
0.866111 -0.0661837 0.823118
0.866667 0.163203 0.520742
0.867222 -0.127893 0.676628
0.867778 -0.273455 0.570841
0.868333 -0.817339 0.847728
0.868889 -0.385049 0.647997
0.869444 -0.64415 0.494146
0.87 -1.53495 1.16014
0.870556 -0.729919 0.534476
0.871111 -1.32499 0.564086
0.871667 -1.83914 0.493208
0.872222 -1.42862 0.56115
0.872778 -1.0765 0.477609
0.873333 -2.05812 0.871125
0.873889 -1.307 0.405888
0.874444 -2.09571 0.445735
0.875 -2.59834 0.822951
0.875556 -1.47402 0.383443
0.876111 -2.90952 0.661511
0.876667 -3.31191 0.83588
0.877222 -2.62857 0.441213
0.877778 -3.33025 0.938306
0.878333 -2.96768 0.55217
0.878889 -2.58816 0.515298
0.879444 -2.63472 0.41726
0.88 -2.72743 0.557685
0.880556 -3.03171 0.406869
0.881111 -3.77444 0.566561
0.881667 -3.07341 0.424087
0.882222 -3.9472 0.549319
0.882778 -3.80487 0.615184
0.883333 -3.71089 0.427705
0.883889 -4.4571 0.835545
0.884444 -4.20958 0.521884
0.885 -3.9649 0.411304
0.885556 -3.77965 0.38868
0.886111 -3.99925 0.308281
0.886667 -4.31026 0.38491
0.887222 -4.78035 0.69772
0.887778 -4.22389 0.300451
0.888333 -5.00289 0.509199
0.888889 -4.67711 0.442216
0.889444 -4.90675 0.34117
0.89 -4.91129 0.289094
0.890556 -5.02864 0.334936
0.891111 -5.03986 0.397485
0.891667 -5.47419 0.542766
0.892222 -5.18614 0.307515
0.892778 -5.30029 0.308218
0.893333 -5.24733 0.356905
0.893889 -5.46011 0.256413
0.894444 -5.46361 0.224189
0.895 -6.05834 0.413106
0.895556 -5.51859 0.263032
0.896111 -5.5043 0.223746
0.896667 -5.82883 0.335936
0.897222 -5.87393 0.231016
0.897778 -6.23377 0.397564
0.898333 -6.16631 0.468708
0.898889 -6.22437 0.317638
0.899444 -6.94823 0.554039
0.9 -6.45662 0.349225
0.900556 -6.6665 0.319769
0.901111 -6.42182 0.282896
0.901667 -6.57036 0.355584
0.902222 -6.10432 0.208966
0.902778 -6.49491 0.246541
0.903333 -6.70075 0.258104
0.903889 -6.90268 0.327684
0.904444 -6.8475 0.304491
0.905 -6.82675 0.258002
0.905556 -7.36842 0.56137
0.906111 -7.33891 0.34143
0.906667 -7.50059 0.464094
0.907222 -7.389 0.381836
0.907778 -7.29871 0.250455
0.908333 -7.33451 0.298579
0.908889 -7.78727 0.328139
0.909444 -7.35173 0.1948
0.91 -7.75313 0.288672
0.910556 -7.43431 0.261535
0.911111 -7.49454 0.237076
0.911667 -7.60291 0.219468
0.912222 -8.01886 0.305847
0.912778 -7.75447 0.228505
0.913333 -7.98583 0.304186
0.913889 -8.07859 0.265992
0.914444 -8.09672 0.286408
0.915 -8.08235 0.41292
0.915556 -8.15731 0.329951
0.916111 -8.16211 0.250755
0.916667 -8.08084 0.386371
0.917222 -8.30291 0.205138
0.917778 -8.45525 0.192087
0.918333 -8.60243 0.230802
0.918889 -8.3367 0.238092
0.919444 -8.57592 0.185371
0.92 -8.83881 0.279739
0.920556 -8.56657 0.260804
0.921111 -8.82944 0.390301
0.921667 -8.81143 0.287925
0.922222 -8.83155 0.22197
0.922778 -8.66416 0.169332
0.923333 -8.98574 0.210566
0.923889 -9.15815 0.418054
0.924444 -9.03487 0.228305
0.925 -8.8846 0.168492
0.925556 -9.12693 0.200783
0.926111 -9.0789 0.181654
0.926667 -9.16899 0.267813
0.927222 -9.19395 0.198782
0.927778 -9.23532 0.213765
0.928333 -9.29995 0.178044
0.928889 -9.33227 0.161728
0.929444 -9.4994 0.194847
0.93 -9.44572 0.180365
0.930556 -9.59525 0.197164
0.931111 -9.67922 0.189496
0.931667 -9.75456 0.177317
0.932222 -9.61472 0.175282
0.932778 -9.67745 0.196345
0.933333 -9.85532 0.233801
0.933889 -9.67815 0.188522
0.934444 -9.91661 0.16546
0.935 -9.88505 0.20276
0.935556 -9.96942 0.173
0.936111 -10.2356 0.271292
0.936667 -10.079 0.157583
0.937222 -10.1124 0.189497
0.937778 -10.1101 0.187325
0.938333 -10.2926 0.183564
0.938889 -10.2416 0.205061
0.939444 -10.292 0.184427
0.94 -10.4758 0.252214
0.940556 -10.4058 0.16536
0.941111 -10.3637 0.143056
0.941667 -10.3566 0.17784
0.942222 -10.3917 0.17123
0.942778 -10.5677 0.182403
0.943333 -10.6641 0.223379
0.943889 -10.6654 0.165139
0.944444 -10.6546 0.172484
0.945 -10.7465 0.139598
0.945556 -10.7247 0.16723
0.946111 -10.7354 0.160632
0.946667 -10.9114 0.183902
0.947222 -10.9735 0.191222
0.947778 -10.9309 0.221676
0.948333 -10.8873 0.147692
0.948889 -11.0761 0.215233
0.949444 -11.0377 0.195643
0.95 -11.0806 0.164417
0.950556 -11.075 0.135486
0.951111 -10.9752 0.140277
0.951667 -11.3051 0.157005
0.952222 -11.2977 0.158401
0.952778 -11.2085 0.153503
0.953333 -11.1673 0.125354
0.953889 -11.3026 0.141517
0.954444 -11.1747 0.14592
0.955 -11.3859 0.144494
0.955556 -11.2117 0.136263
0.956111 -11.3939 0.151184
0.956667 -11.4283 0.15613
0.957222 -11.5212 0.140311
0.957778 -11.4832 0.138566
0.958333 -11.5284 0.121165
0.958889 -11.6276 0.134844
0.959444 -11.7549 0.138889
0.96 -11.5709 0.117294
0.960556 -11.7243 0.157533
0.961111 -11.7562 0.149839
0.961667 -11.8093 0.151957
0.962222 -11.8224 0.131587
0.962778 -11.9022 0.129313
0.963333 -11.7622 0.116656
0.963889 -11.9896 0.154802
0.964444 -11.8145 0.124795
0.965 -11.9426 0.130035
0.965556 -11.8907 0.118959
0.966111 -12.0419 0.177096
0.966667 -12.0354 0.121002
0.967222 -12.0807 0.151552
0.967778 -12.1478 0.113948
0.968333 -12.0686 0.123765
0.968889 -12.0869 0.171453
0.969444 -12.2041 0.13911
0.97 -12.0307 0.110258
0.970556 -12.1022 0.124819
0.971111 -12.2709 0.122828
0.971667 -12.3726 0.172132
0.972222 -12.1868 0.126858
0.972778 -12.2572 0.112463
0.973333 -12.3014 0.158739
0.973889 -12.3803 0.160275
0.974444 -12.3584 0.127412
0.975 -12.3781 0.109628
0.975556 -12.3834 0.121293
0.976111 -12.447 0.126867
0.976667 -12.389 0.104564
0.977222 -12.5281 0.139308
0.977778 -12.5429 0.127609
0.978333 -12.493 0.119165
0.978889 -12.5126 0.146052
0.979444 -12.4797 0.110381
0.98 -12.492 0.0907908
0.980556 -12.5768 0.130252
0.981111 -12.5396 0.0990641
0.981667 -12.5691 0.101773
0.982222 -12.3791 0.0855564
0.982778 -12.5649 0.102822
0.983333 -12.6911 0.149702
0.983889 -12.5517 0.0968113
0.984444 -12.4901 0.0947271
0.985 -12.6292 0.109424
0.985556 -12.6711 0.125271
0.986111 -12.6213 0.094708
0.986667 -12.7037 0.100996
0.987222 -12.5575 0.0950869
0.987778 -12.6583 0.107627
0.988333 -12.6884 0.116043
0.988889 -12.7503 0.140462
0.989444 -12.7155 0.0999673
0.99 -12.6769 0.0926084
0.990556 -12.6679 0.0974031
0.991111 -12.6793 0.109905
0.991667 -12.7378 0.0916799
0.992222 -12.7099 0.10499
0.992778 -12.7209 0.0973369
0.993333 -12.7092 0.0980929
0.993889 -12.7348 0.111682
0.994444 -12.6219 0.0898029
0.995 -12.7788 0.0921809
0.995556 -12.546 0.0900095
0.996111 -12.6565 0.0893346
0.996667 -12.7586 0.0971724
0.997222 -12.767 0.0910784
0.997778 -12.7047 0.0973169
0.998333 -12.6679 0.0917226
0.998889 -12.6996 0.101225
0.999444 -12.6928 0.0880088
1 -12.7676 0.0870991
