# Supplementary material for: Diffusion and Adsorption of 2‑Methylpentane and 3‑Methylpentane in MFI-Type Zeolite Crystals
Source: J Phys Chem C Nanomater Interfaces. 2026 May 5;130(20):7242–52. doi: 10.1021/acs.jpcc.6c02168 (PMC13200187; doi:10.1021/acs.jpcc.6c02168)
Supplement: Supplementary file 2 [file jp6c02168_si_002.zip › dcTST_input_files/2MP/TST_b12/Profile.dat]

# 1801
# 0.4
# 0.25 0.45 3.9758
# 0.1 0.4
0 4.81144 1.40044
0.000555556 6.26128 0.902828
0.00111111 6.05486 0.970856
0.00166667 5.08481 0.789552
0.00222222 4.2803 1.61139
0.00277778 1.09043 1.96584
0.00333333 5.96572 0.722555
0.00388889 6.76405 0.806203
0.00444444 5.65159 0.665068
0.005 3.87495 1.2498
0.00555556 3.9409 1.24536
0.00611111 4.53932 1.22432
0.00666667 5.46641 0.741634
0.00722222 3.6882 1.55347
0.00777778 5.17107 0.894105
0.00833333 5.81192 0.775516
0.00888889 5.68086 1.04306
0.00944444 3.135 1.72177
0.01 4.07901 0.895667
0.0105556 4.56222 0.855815
0.0111111 4.24628 1.21298
0.0116667 3.74029 0.917882
0.0122222 3.93314 0.771652
0.0127778 3.1054 1.56772
0.0133333 1.75875 1.46315
0.0138889 3.13374 1.48313
0.0144444 4.61153 0.563757
0.015 3.24201 0.579243
0.0155556 3.4179 1.24878
0.0161111 2.65471 0.907115
0.0166667 2.95712 0.812738
0.0172222 2.64188 0.750199
0.0177778 3.38255 0.544241
0.0183333 3.30762 0.556775
0.0188889 2.42556 1.0285
0.0194444 3.4328 0.577834
0.02 2.47809 0.548176
0.0205556 1.72514 1.28057
0.0211111 2.08563 0.744151
0.0216667 2.97682 0.535055
0.0222222 0.270139 1.49322
0.0227778 1.61491 0.840852
0.0233333 0.909532 1.17018
0.0238889 0.319309 1.17153
0.0244444 2.14554 0.534418
0.025 0.877978 1.39664
0.0255556 -0.0750969 1.46573
0.0261111 0.408844 1.49324
0.0266667 0.920523 0.71546
0.0272222 1.30599 0.607984
0.0277778 -0.0720412 0.758793
0.0283333 0.42476 0.706276
0.0288889 0.363983 0.72856
0.0294444 1.15972 0.464268
0.03 0.393293 0.616298
0.0305556 -0.818605 0.859277
0.0311111 0.426357 0.587888
0.0316667 0.0672788 0.591043
0.0322222 -1.09948 1.73626
0.0327778 -0.34575 0.541014
0.0333333 -0.84931 1.2311
0.0338889 -0.147925 0.734255
0.0344444 -0.149536 0.863049
0.035 0.324625 0.568194
0.0355556 -0.918555 0.703051
0.0361111 -1.59318 1.21567
0.0366667 -1.29664 0.787264
0.0372222 -0.555083 0.486112
0.0377778 -0.999244 0.622199
0.0383333 -0.563255 0.749725
0.0388889 -0.389046 0.517076
0.0394444 -1.29744 0.697882
0.04 -0.340537 0.570127
0.0405556 -2.49335 1.21446
0.0411111 -1.5302 0.938783
0.0416667 -1.95565 1.13384
0.0422222 -1.3442 1.13176
0.0427778 -1.58035 0.670828
0.0433333 -0.641218 0.386271
0.0438889 -1.70559 1.15647
0.0444444 -1.81195 0.679341
0.045 -1.06295 0.629499
0.0455556 -2.42293 1.11335
0.0461111 -2.38934 0.72367
0.0466667 -2.24198 0.97025
0.0472222 -0.747436 0.605925
0.0477778 -1.15873 0.8858
0.0483333 -1.12108 0.488102
0.0488889 -1.39834 0.628136
0.0494444 -1.29754 0.621938
0.05 -1.19544 0.458739
0.0505556 -1.17078 0.588806
0.0511111 -1.13371 0.77087
0.0516667 -2.40912 0.849038
0.0522222 -0.628601 0.608502
0.0527778 -0.69818 0.531295
0.0533333 -0.945939 0.795605
0.0538889 -1.33388 0.948231
0.0544444 -2.16732 1.15555
0.055 -1.75678 0.900272
0.0555556 -1.39532 0.995057
0.0561111 -1.03915 0.68353
0.0566667 -0.950977 0.648161
0.0572222 -0.301337 0.453462
0.0577778 -0.598227 0.56645
0.0583333 -0.258607 0.639004
0.0588889 -1.09532 0.862393
0.0594444 -1.61477 1.3565
0.06 -1.2507 1.00875
0.0605556 -1.79411 1.22094
0.0611111 -0.189049 0.577726
0.0616667 -0.819841 1.02269
0.0622222 -0.863897 0.938992
0.0627778 -1.0853 1.13178
0.0633333 -1.25443 1.42372
0.0638889 -0.549378 0.88167
0.0644444 -0.938385 1.01616
0.065 0.127371 0.611068
0.0655556 -0.675321 1.08143
0.0661111 0.561252 0.728498
0.0666667 0.22329 0.890705
0.0672222 0.235348 1.14158
0.0677778 -0.191535 1.41298
0.0683333 0.570712 0.618535
0.0688889 1.57951 0.595826
0.0694444 0.684718 0.841208
0.07 1.03449 0.677102
0.0705556 1.12066 0.600067
0.0711111 1.25504 0.782331
0.0716667 2.04966 0.497348
0.0722222 0.784604 0.775824
0.0727778 2.09316 0.488974
0.0733333 1.69971 0.85036
0.0738889 0.968334 0.678454
0.0744444 0.376659 1.13752
0.075 1.02293 0.866173
0.0755556 0.567609 1.11303
0.0761111 1.35127 0.727988
0.0766667 1.2884 0.838972
0.0772222 1.59488 0.87028
0.0777778 1.75984 0.941296
0.0783333 1.65367 0.811444
0.0788889 0.817158 1.13903
0.0794444 2.41974 0.897357
0.08 3.02919 0.667244
0.0805556 1.86585 0.956318
0.0811111 2.80519 0.546697
0.0816667 1.50914 0.972908
0.0822222 1.96839 0.749564
0.0827778 1.31619 1.68098
0.0833333 1.62173 1.04847
0.0838889 2.532 0.656791
0.0844444 3.80458 1.03602
0.085 2.27166 1.49311
0.0855556 2.99306 0.890936
0.0861111 2.74332 0.569561
0.0866667 3.2725 0.745706
0.0872222 2.59146 0.996241
0.0877778 3.65297 0.578816
0.0883333 3.48155 0.675606
0.0888889 1.77991 1.4269
0.0894444 1.25043 1.26707
0.09 2.21639 1.19743
0.0905556 2.07167 1.02519
0.0911111 1.45144 1.49305
0.0916667 2.68848 0.688725
0.0922222 2.98465 0.787092
0.0927778 2.88232 1.28957
0.0933333 2.4747 1.3406
0.0938889 0.387278 1.55479
0.0944444 2.11185 1.13002
0.095 1.62704 1.83301
0.0955556 4.31436 0.551093
0.0961111 1.99875 1.7667
0.0966667 2.73902 0.882832
0.0972222 2.79509 0.908344
0.0977778 1.53194 1.38784
0.0983333 1.29068 1.79976
0.0988889 1.67598 1.40699
0.0994444 0.260899 1.8372
0.1 1.48802 1.40702
0.100556 0.798319 0.960311
0.101111 3.12524 0.819224
0.101667 3.19096 0.62575
0.102222 2.64355 1.03924
0.102778 3.17562 1.20552
0.103333 1.52273 1.16995
0.103889 2.99491 0.948483
0.104444 1.92247 1.26775
0.105 2.34671 1.25922
0.105556 2.55422 0.676354
0.106111 2.68847 0.900854
0.106667 3.13989 0.665111
0.107222 3.22274 0.509924
0.107778 1.43276 1.23754
0.108333 2.63367 0.77283
0.108889 3.37204 0.481572
0.109444 2.32199 0.790662
0.11 1.93332 0.575447
0.110556 2.91043 0.670256
0.111111 2.66716 0.746404
0.111667 2.27777 0.871323
0.112222 1.8502 0.670447
0.112778 0.494548 1.4613
0.113333 2.28815 0.591909
0.113889 -0.392199 1.84423
0.114444 1.72843 0.831129
0.115 2.41896 0.471557
0.115556 0.844018 0.841609
0.116111 1.41608 0.757183
0.116667 1.40229 0.644308
0.117222 1.41355 0.51398
0.117778 1.03381 0.676009
0.118333 1.18617 0.681809
0.118889 -0.0675038 0.79859
0.119444 1.56608 0.4183
0.12 1.16782 0.560729
0.120556 0.330456 0.969248
0.121111 0.328965 0.777786
0.121667 0.520911 0.497642
0.122222 0.701797 0.781001
0.122778 0.620978 0.485396
0.123333 0.49347 0.425447
0.123889 -1.38409 1.69586
0.124444 -0.339454 0.602195
0.125 0.0652217 0.496388
0.125556 -0.482282 0.651598
0.126111 -0.740813 0.937751
0.126667 -1.23724 0.895965
0.127222 -0.239667 0.41125
0.127778 -0.841034 0.803006
0.128333 -1.09098 0.670081
0.128889 -0.997339 0.605668
0.129444 -1.14537 0.411106
0.13 -0.869616 0.537618
0.130556 -2.10943 0.804227
0.131111 -1.30758 0.429583
0.131667 -2.11078 0.608794
0.132222 -1.36566 0.416051
0.132778 -2.23166 0.580311
0.133333 -1.61293 0.31968
0.133889 -3.1972 1.0618
0.134444 -2.56162 0.452048
0.135 -2.70607 0.875904
0.135556 -2.61117 0.438293
0.136111 -2.8565 0.38645
0.136667 -2.8236 0.52033
0.137222 -2.7678 0.347836
0.137778 -3.54415 1.20241
0.138333 -3.15517 0.412619
0.138889 -3.06186 0.40866
0.139444 -3.22974 0.297352
0.14 -3.63743 0.423546
0.140556 -3.4988 0.330291
0.141111 -3.88453 0.63302
0.141667 -3.86226 0.338564
0.142222 -3.74626 0.346066
0.142778 -4.29804 0.628029
0.143333 -4.25338 0.517536
0.143889 -4.72001 1.15528
0.144444 -4.50866 0.367702
0.145 -4.45601 0.378346
0.145556 -4.2601 0.253586
0.146111 -4.60198 0.279066
0.146667 -4.61416 0.634254
0.147222 -5.52824 0.886946
0.147778 -5.32201 0.431381
0.148333 -5.48021 0.594706
0.148889 -5.28975 0.394442
0.149444 -5.24198 0.311858
0.15 -5.11505 0.25885
0.150556 -5.87491 0.391339
0.151111 -5.72149 0.371599
0.151667 -5.97108 0.294543
0.152222 -5.84603 0.306979
0.152778 -5.85253 0.301792
0.153333 -6.00438 0.334981
0.153889 -6.21153 0.319974
0.154444 -6.16917 0.239709
0.155 -6.9544 0.779747
0.155556 -6.55938 0.282081
0.156111 -6.61352 0.571827
0.156667 -6.76652 0.350722
0.157222 -6.62666 0.40541
0.157778 -6.70102 0.254016
0.158333 -7.32407 0.684538
0.158889 -6.95653 0.301804
0.159444 -7.0854 0.353435
0.16 -7.08862 0.393692
0.160556 -7.02533 0.275674
0.161111 -7.07847 0.254827
0.161667 -7.16534 0.228905
0.162222 -7.34212 0.250511
0.162778 -7.5267 0.235467
0.163333 -7.34802 0.243589
0.163889 -7.288 0.200221
0.164444 -7.78621 0.261456
0.165 -7.72087 0.209852
0.165556 -7.77438 0.194559
0.166111 -7.78583 0.195334
0.166667 -7.81262 0.194818
0.167222 -8.08525 0.29426
0.167778 -8.18551 0.228607
0.168333 -8.05355 0.235649
0.168889 -8.22198 0.220639
0.169444 -8.26945 0.226262
0.17 -8.3438 0.439905
0.170556 -8.64478 0.326494
0.171111 -8.56972 0.217641
0.171667 -8.29349 0.18771
0.172222 -8.47587 0.185459
0.172778 -8.70032 0.230217
0.173333 -8.59548 0.201635
0.173889 -8.67768 0.264135
0.174444 -8.83045 0.203696
0.175 -8.63004 0.16287
0.175556 -8.90978 0.202738
0.176111 -8.83815 0.150068
0.176667 -8.89565 0.171068
0.177222 -9.0046 0.177013
0.177778 -9.31498 0.216512
0.178333 -9.1788 0.165823
0.178889 -9.27696 0.206924
0.179444 -9.37993 0.182994
0.18 -9.55932 0.409584
0.180556 -9.32094 0.179724
0.181111 -9.39763 0.187612
0.181667 -9.3379 0.151756
0.182222 -9.62938 0.164157
0.182778 -9.67003 0.192079
0.183333 -9.5524 0.160995
0.183889 -9.78725 0.190349
0.184444 -9.77126 0.195856
0.185 -9.77785 0.180748
0.185556 -9.80657 0.147387
0.186111 -9.80827 0.142475
0.186667 -9.89565 0.146353
0.187222 -9.89797 0.13696
0.187778 -10.1631 0.214673
0.188333 -10.1129 0.154059
0.188889 -10.2345 0.162418
0.189444 -10.1689 0.157246
0.19 -10.4593 0.284881
0.190556 -10.3133 0.165517
0.191111 -10.1811 0.157198
0.191667 -10.3089 0.126533
0.192222 -10.5503 0.216516
0.192778 -10.3574 0.126879
0.193333 -10.6869 0.190187
0.193889 -10.5021 0.131098
0.194444 -10.619 0.135233
0.195 -10.6018 0.149202
0.195556 -10.7188 0.245075
0.196111 -10.7309 0.154091
0.196667 -10.7134 0.127621
0.197222 -10.8896 0.174643
0.197778 -10.9629 0.163623
0.198333 -11.0036 0.156494
0.198889 -11.1852 0.301351
0.199444 -10.8993 0.143479
0.2 -10.8408 0.115134
0.200556 -11.0458 0.152031
0.201111 -11.1592 0.134553
0.201667 -11.1388 0.159502
0.202222 -11.1736 0.139349
0.202778 -11.2298 0.140076
0.203333 -11.43 0.152979
0.203889 -11.2251 0.126747
0.204444 -11.3855 0.130645
0.205 -11.3509 0.129012
0.205556 -11.3877 0.174719
0.206111 -11.4245 0.145404
0.206667 -11.439 0.112004
0.207222 -11.5184 0.122161
0.207778 -11.5297 0.146011
0.208333 -11.5654 0.113574
0.208889 -11.6414 0.124019
0.209444 -11.6844 0.125457
0.21 -11.6374 0.124513
0.210556 -11.7435 0.118468
0.211111 -11.821 0.146466
0.211667 -11.7653 0.126924
0.212222 -11.8764 0.119659
0.212778 -11.8388 0.11008
0.213333 -11.8687 0.131518
0.213889 -11.8805 0.112692
0.214444 -11.9995 0.130335
0.215 -11.9751 0.137769
0.215556 -11.9461 0.121659
0.216111 -12.0637 0.112796
0.216667 -12.0079 0.152969
0.217222 -11.9292 0.107963
0.217778 -12.0905 0.115565
0.218333 -12.141 0.114452
0.218889 -12.1229 0.106088
0.219444 -11.968 0.100307
0.22 -12.1756 0.110088
0.220556 -12.1643 0.118871
0.221111 -12.2239 0.13106
0.221667 -12.2421 0.147795
0.222222 -12.3006 0.108029
0.222778 -12.3245 0.112685
0.223333 -12.3294 0.109099
0.223889 -12.2879 0.113292
0.224444 -12.4469 0.123376
0.225 -12.3971 0.0979778
0.225556 -12.4044 0.117926
0.226111 -12.3429 0.0987899
0.226667 -12.412 0.110249
0.227222 -12.339 0.0982415
0.227778 -12.3983 0.114828
0.228333 -12.3274 0.0866709
0.228889 -12.5062 0.121935
0.229444 -12.5016 0.0985829
0.23 -12.4862 0.0976703
0.230556 -12.5145 0.10128
0.231111 -12.4982 0.097372
0.231667 -12.6329 0.103496
0.232222 -12.5876 0.100661
0.232778 -12.544 0.104597
0.233333 -12.479 0.0877081
0.233889 -12.6094 0.121943
0.234444 -12.6215 0.117717
0.235 -12.591 0.100216
0.235556 -12.6522 0.100785
0.236111 -12.6937 0.113632
0.236667 -12.6806 0.118762
0.237222 -12.671 0.104922
0.237778 -12.6567 0.117457
0.238333 -12.689 0.116863
0.238889 -12.6696 0.0940674
0.239444 -12.6345 0.105668
0.24 -12.7699 0.102313
0.240556 -12.7864 0.121479
0.241111 -12.7607 0.119166
0.241667 -12.7966 0.105888
0.242222 -12.7783 0.104572
0.242778 -12.7342 0.0989657
0.243333 -12.7268 0.0953706
0.243889 -12.721 0.123642
0.244444 -12.7414 0.0983864
0.245 -12.7944 0.110207
0.245556 -12.7862 0.135414
0.246111 -12.8277 0.114974
0.246667 -12.7049 0.117999
0.247222 -12.7382 0.113322
0.247778 -12.6494 0.085663
0.248333 -12.7233 0.100035
0.248889 -12.8503 0.120372
0.249444 -12.7355 0.113879
0.25 -12.8297 0.107163
0.250556 -12.7941 0.107252
0.251111 -12.6671 0.0840442
0.251667 -12.7561 0.106171
0.252222 -12.7182 0.0909127
0.252778 -12.7027 0.10264
0.253333 -12.7447 0.0995789
0.253889 -12.8229 0.10135
0.254444 -12.8192 0.130731
0.255 -12.7228 0.118762
0.255556 -12.7062 0.116908
0.256111 -12.7635 0.0992587
0.256667 -12.6629 0.115083
0.257222 -12.7163 0.101292
0.257778 -12.7005 0.0933141
0.258333 -12.7662 0.0956968
0.258889 -12.7445 0.136032
0.259444 -12.7012 0.102716
0.26 -12.8714 0.111282
0.260556 -12.7528 0.109668
0.261111 -12.6546 0.100529
0.261667 -12.5685 0.0911796
0.262222 -12.5582 0.10228
0.262778 -12.6786 0.110704
0.263333 -12.6308 0.107732
0.263889 -12.5956 0.100134
0.264444 -12.5651 0.094089
0.265 -12.4779 0.113111
0.265556 -12.6365 0.0977309
0.266111 -12.6422 0.152813
0.266667 -12.5419 0.0959716
0.267222 -12.525 0.107525
0.267778 -12.5205 0.118534
0.268333 -12.5593 0.124079
0.268889 -12.3925 0.100764
0.269444 -12.5956 0.144394
0.27 -12.4082 0.100123
0.270556 -12.422 0.111986
0.271111 -12.6189 0.140636
0.271667 -12.4488 0.0988306
0.272222 -12.3894 0.101436
0.272778 -12.3609 0.107055
0.273333 -12.2302 0.102984
0.273889 -12.4153 0.129588
0.274444 -12.3453 0.10605
0.275 -12.3189 0.125555
0.275556 -12.2941 0.128785
0.276111 -12.3325 0.102682
0.276667 -12.2572 0.114169
0.277222 -12.2014 0.110353
0.277778 -12.3146 0.121783
0.278333 -12.1696 0.109761
0.278889 -12.1743 0.132426
0.279444 -12.2268 0.125547
0.28 -12.2033 0.120647
0.280556 -12.1472 0.153741
0.281111 -12.0172 0.116521
0.281667 -11.9911 0.11979
0.282222 -12.0594 0.116079
0.282778 -11.9508 0.104574
0.283333 -11.9683 0.105916
0.283889 -11.834 0.106399
0.284444 -11.9303 0.114726
0.285 -11.98 0.180734
0.285556 -11.9676 0.169379
0.286111 -11.8889 0.145992
0.286667 -11.7773 0.115192
0.287222 -11.8439 0.113046
0.287778 -11.8257 0.118455
0.288333 -11.7591 0.218178
0.288889 -11.6654 0.127101
0.289444 -11.7038 0.124787
0.29 -11.7888 0.179107
0.290556 -11.7478 0.242969
0.291111 -11.3492 0.138006
0.291667 -11.4652 0.11886
0.292222 -11.4772 0.139593
0.292778 -11.5088 0.118859
0.293333 -11.6112 0.152136
0.293889 -11.4004 0.133094
0.294444 -11.416 0.155439
0.295 -11.1965 0.125022
0.295556 -11.4271 0.178805
0.296111 -11.2707 0.123959
0.296667 -11.1899 0.127594
0.297222 -11.3218 0.149026
0.297778 -11.0964 0.144121
0.298333 -11.2179 0.162514
0.298889 -11.2248 0.264469
0.299444 -11.0263 0.143254
0.3 -10.9965 0.133013
0.300556 -10.9348 0.1884
0.301111 -10.8418 0.146416
0.301667 -10.7599 0.135767
0.302222 -10.9558 0.159293
0.302778 -10.9064 0.222463
0.303333 -10.5167 0.129155
0.303889 -10.692 0.169517
0.304444 -10.4545 0.130143
0.305 -10.5462 0.138508
0.305556 -10.4549 0.139172
0.306111 -10.4536 0.136203
0.306667 -10.5404 0.225827
0.307222 -10.4832 0.179508
0.307778 -10.4595 0.383364
0.308333 -10.4786 0.223931
0.308889 -10.2158 0.134388
0.309444 -10.1245 0.143978
0.31 -10.1113 0.134645
0.310556 -10.266 0.181598
0.311111 -10.0194 0.181847
0.311667 -10.1374 0.159741
0.312222 -10.0874 0.153025
0.312778 -9.80445 0.132125
0.313333 -9.87136 0.158882
0.313889 -9.8664 0.186528
0.314444 -9.67126 0.157686
0.315 -9.78584 0.231861
0.315556 -9.63869 0.158236
0.316111 -9.77557 0.24411
0.316667 -9.5039 0.142058
0.317222 -9.59201 0.159289
0.317778 -9.57605 0.301849
0.318333 -9.3516 0.15576
0.318889 -9.25971 0.146297
0.319444 -9.24488 0.161583
0.32 -9.20963 0.183258
0.320556 -9.14748 0.16808
0.321111 -9.24752 0.263749
0.321667 -9.15223 0.1774
0.322222 -9.06502 0.163664
0.322778 -8.93737 0.199132
0.323333 -9.01375 0.198435
0.323889 -8.83859 0.199746
0.324444 -8.80754 0.278935
0.325 -8.79036 0.258477
0.325556 -8.73905 0.19201
0.326111 -8.56806 0.208384
0.326667 -8.97252 0.296705
0.327222 -8.35483 0.170037
0.327778 -8.54438 0.27343
0.328333 -8.36178 0.225672
0.328889 -8.3022 0.170966
0.329444 -8.29716 0.225816
0.33 -8.22548 0.221748
0.330556 -8.06237 0.208296
0.331111 -8.06748 0.259823
0.331667 -7.86454 0.203457
0.332222 -8.21372 0.588589
0.332778 -7.91026 0.199451
0.333333 -7.78115 0.197042
0.333889 -7.80885 0.295327
0.334444 -7.71374 0.223666
0.335 -7.74185 0.374985
0.335556 -7.70291 0.468958
0.336111 -7.37394 0.21421
0.336667 -7.32539 0.205378
0.337222 -7.24077 0.269178
0.337778 -7.29972 0.341239
0.338333 -7.20309 0.24166
0.338889 -7.10574 0.26626
0.339444 -7.22674 0.601294
0.34 -6.9795 0.345813
0.340556 -6.92945 0.339622
0.341111 -6.83162 0.222892
0.341667 -7.17789 0.518637
0.342222 -6.56159 0.226204
0.342778 -6.36996 0.248728
0.343333 -6.32625 0.259839
0.343889 -6.25343 0.225378
0.344444 -6.11901 0.263471
0.345 -5.8439 0.201259
0.345556 -6.09728 0.30696
0.346111 -5.94271 0.225815
0.346667 -5.95702 0.305948
0.347222 -5.8348 0.313708
0.347778 -6.12656 0.531126
0.348333 -5.56584 0.296601
0.348889 -5.37251 0.259809
0.349444 -5.38644 0.306699
0.35 -5.47624 0.329259
0.350556 -5.25837 0.300968
0.351111 -5.25239 0.388472
0.351667 -5.2627 0.522702
0.352222 -4.81876 0.277649
0.352778 -4.73949 0.528028
0.353333 -5.19643 0.596031
0.353889 -4.56825 0.353922
0.354444 -4.48414 0.413364
0.355 -4.71751 0.477236
0.355556 -4.03385 0.288303
0.356111 -4.26607 0.559593
0.356667 -4.25909 0.436048
0.357222 -4.07123 0.442777
0.357778 -4.11696 0.532015
0.358333 -4.06254 0.593576
0.358889 -3.85796 0.485249
0.359444 -3.68288 0.439223
0.36 -3.29246 0.487428
0.360556 -3.32153 0.415357
0.361111 -3.95859 0.995537
0.361667 -3.77221 0.58196
0.362222 -3.29986 0.939097
0.362778 -2.70425 0.484025
0.363333 -3.41926 0.885072
0.363889 -2.81665 0.583488
0.364444 -2.40344 0.416743
0.365 -2.10396 0.310955
0.365556 -1.98969 0.562114
0.366111 -2.30359 0.734374
0.366667 -2.10612 0.653817
0.367222 -2.35616 0.922151
0.367778 -2.64112 1.0965
0.368333 -0.905801 0.526065
0.368889 -1.75609 0.595424
0.369444 -1.44653 0.563469
0.37 -1.51542 0.708395
0.370556 -0.649465 0.472309
0.371111 -1.53159 1.0758
0.371667 -0.904888 0.811509
0.372222 -0.941801 0.629564
0.372778 -0.234272 0.553001
0.373333 -0.182839 0.584638
0.373889 0.150804 0.607551
0.374444 0.0282004 0.778073
0.375 -2.63244 1.84081
0.375556 -0.853717 0.800316
0.376111 -1.70652 1.31397
0.376667 -0.106064 0.504378
0.377222 -0.434759 0.622402
0.377778 -0.333779 1.37836
0.378333 -0.224368 0.992972
0.378889 -0.893016 0.978693
0.379444 0.81292 0.63016
0.38 1.27156 1.21494
0.380556 0.83627 0.763355
0.381111 -0.095635 1.38846
0.381667 0.645949 0.88895
0.382222 0.870742 0.825657
0.382778 0.74672 0.882736
0.383333 1.22163 0.61075
0.383889 2.09142 0.574583
0.384444 2.03844 0.845382
0.385 0.678353 1.01386
0.385556 2.58147 0.465739
0.386111 1.63594 0.699735
0.386667 1.16863 0.934685
0.387222 2.72547 0.678685
0.387778 0.254268 1.52625
0.388333 2.13725 0.623612
0.388889 2.29239 0.7946
0.389444 2.38375 0.690003
0.39 2.64957 1.04667
0.390556 1.73969 0.682088
0.391111 1.98683 0.976266
0.391667 1.01101 1.55183
0.392222 2.48822 0.905969
0.392778 2.54261 0.776338
0.393333 3.10167 0.536636
0.393889 3.99775 0.557688
0.394444 2.29981 0.606992
0.395 1.61291 0.913677
0.395556 2.21743 1.17806
0.396111 3.24996 0.701179
0.396667 3.29959 0.592279
0.397222 2.31416 0.883498
0.397778 3.49927 0.836309
0.398333 2.42566 0.869933
0.398889 1.95975 1.35112
0.399444 2.63635 0.829666
0.4 -1.91425 1.99271
0.400556 3.72865 1.03024
0.401111 0.729084 1.72543
0.401667 2.62569 0.63769
0.402222 2.11944 1.10494
0.402778 2.55939 1.53932
0.403333 1.76579 1.7654
0.403889 3.40624 0.604822
0.404444 2.52631 1.50282
0.405 1.59229 1.45177
0.405556 2.57436 1.31468
0.406111 3.77515 0.764487
0.406667 2.98631 0.835016
0.407222 1.36706 1.82807
0.407778 3.30869 0.704573
0.408333 2.24794 0.763037
0.408889 2.2817 0.710276
0.409444 3.38368 0.692235
0.41 1.79339 0.969222
0.410556 2.90965 0.548191
0.411111 3.25475 0.764313
0.411667 2.14372 1.16706
0.412222 4.07826 0.820374
0.412778 1.36881 1.29241
0.413333 2.77362 1.18676
0.413889 2.21902 1.11042
0.414444 2.62537 0.882056
0.415 1.29767 1.04368
0.415556 2.09202 0.741191
0.416111 1.25902 1.79208
0.416667 2.40351 0.961419
0.417222 0.403776 1.48852
0.417778 1.66755 0.964247
0.418333 2.7392 0.512455
0.418889 3.05091 0.86736
0.419444 2.32271 0.607136
0.42 2.15107 0.786133
0.420556 2.40521 0.598646
0.421111 1.74063 1.04331
0.421667 2.80061 0.591102
0.422222 2.56196 0.702552
0.422778 0.426643 0.963481
0.423333 1.22865 0.847097
0.423889 1.85478 0.84794
0.424444 1.76319 0.736769
0.425 -0.113474 0.996773
0.425556 1.00829 0.809632
0.426111 0.408601 1.72937
0.426667 0.774159 1.37829
0.427222 1.3011 0.702899
0.427778 -0.75655 1.69741
0.428333 0.427413 0.773459
0.428889 0.821665 0.824638
0.429444 1.04118 0.943028
0.43 -0.0331656 1.41017
0.430556 -0.0804428 1.1785
0.431111 -0.0722698 0.690234
0.431667 -1.17637 1.47785
0.432222 0.695803 0.534154
0.432778 -0.179624 1.00619
0.433333 0.590452 0.721042
0.433889 -1.16357 1.29187
0.434444 1.03924 0.56153
0.435 -0.262338 1.18101
0.435556 -0.30241 0.571335
0.436111 0.0501893 0.919128
0.436667 0.10979 0.549102
0.437222 -0.262153 0.765543
0.437778 -0.654262 1.10014
0.438333 -1.29934 0.887026
0.438889 -0.248801 0.70897
0.439444 -1.07202 1.16008
0.44 -0.898002 1.01191
0.440556 -1.31989 0.944079
0.441111 -0.299712 0.468245
0.441667 -0.87116 0.530111
0.442222 -0.568687 1.00257
0.442778 -1.23182 0.633402
0.443333 -0.696051 0.60648
0.443889 -0.383069 0.635958
0.444444 -0.822841 0.585746
0.445 -2.88906 1.13008
0.445556 -1.98835 1.16876
0.446111 -1.69317 0.844979
0.446667 -1.58334 1.00349
0.447222 -0.881429 0.5112
0.447778 -2.11523 0.978161
0.448333 -2.00241 1.16181
0.448889 -2.06725 0.703022
0.449444 -1.37583 0.588487
0.45 -3.0059 1.68091
0.450556 -1.91956 0.943713
0.451111 -0.590503 0.458822
0.451667 -1.19757 0.556792
0.452222 -2.20095 1.17171
0.452778 -1.49254 0.586711
0.453333 -2.64939 1.47538
0.453889 -1.77117 0.72288
0.454444 -1.53101 0.864462
0.455 -1.04281 0.559484
0.455556 -1.23704 0.555181
0.456111 -0.758828 0.832045
0.456667 -1.33663 0.906507
0.457222 -2.13792 1.28492
0.457778 -1.03314 1.18195
0.458333 -1.42987 0.974425
0.458889 -0.675624 0.432447
0.459444 -0.345375 0.63538
0.46 -0.250841 0.3654
0.460556 -0.475407 0.740049
0.461111 -0.484758 0.55267
0.461667 -1.56641 1.36393
0.462222 -1.25952 0.877993
0.462778 -1.05654 1.16364
0.463333 0.0269147 0.546101
0.463889 -1.87481 1.77349
0.464444 -0.840446 0.804197
0.465 -0.0759196 0.506734
0.465556 -0.43968 0.540376
0.466111 -0.714602 1.37403
0.466667 -0.0339857 0.558159
0.467222 0.463477 0.683851
0.467778 -0.171175 0.912678
0.468333 0.502169 0.793353
0.468889 0.217119 1.06583
0.469444 0.947706 0.711775
0.47 -1.01451 1.26535
0.470556 -0.982799 1.47879
0.471111 1.06072 0.493956
0.471667 0.67739 0.673244
0.472222 0.870069 0.806422
0.472778 0.261838 0.804933
0.473333 0.664362 1.18448
0.473889 0.968896 0.889346
0.474444 1.81009 0.472403
0.475 0.309898 1.5071
0.475556 0.430924 1.24808
0.476111 1.86569 0.620808
0.476667 2.06304 1.02765
0.477222 2.33868 0.738166
0.477778 2.21445 0.564492
0.478333 1.91603 1.0928
0.478889 1.92924 1.15322
0.479444 3.65987 0.677477
0.48 2.72635 0.725986
0.480556 2.11267 0.783139
0.481111 2.22892 1.19937
0.481667 3.18692 0.63465
0.482222 3.54728 1.13889
0.482778 1.29878 0.944368
0.483333 3.22543 0.594378
0.483889 3.67787 0.585899
0.484444 3.40108 0.723861
0.485 2.73114 1.51539
0.485556 4.45354 0.545351
0.486111 2.9015 1.51704
0.486667 3.00674 1.09519
0.487222 4.58095 0.733068
0.487778 5.30202 0.777904
0.488333 4.60565 1.10919
0.488889 5.54217 0.731401
0.489444 3.51164 1.35497
0.49 5.16159 0.84393
0.490556 7.06174 0.588444
0.491111 6.18202 0.915707
0.491667 3.50654 1.23562
0.492222 2.25666 1.74094
0.492778 2.42292 1.91831
0.493333 4.89658 1.51562
0.493889 3.99236 1.27918
0.494444 4.95387 1.223
0.495 6.00757 0.758458
0.495556 4.95352 1.02127
0.496111 4.82361 1.50519
0.496667 1.67107 1.91864
0.497222 5.84219 0.655143
0.497778 4.3546 1.36372
0.498333 4.99868 1.06721
0.498889 5.82966 1.24034
0.499444 5.95408 1.24449
0.5 4.78339 1.46828
0.500556 1.28245 1.98345
0.501111 5.57649 0.763491
0.501667 4.73884 1.35167
0.502222 4.22679 1.36714
0.502778 3.84043 1.80885
0.503333 7.02838 0.719338
0.503889 6.00479 1.03181
0.504444 2.14816 1.88841
0.505 4.93868 0.773407
0.505556 2.10368 1.22762
0.506111 3.52289 1.85461
0.506667 5.02876 1.13421
0.507222 3.03004 1.76114
0.507778 4.33254 0.837877
0.508333 4.75894 1.01529
0.508889 2.74611 0.861215
0.509444 3.14261 1.33193
0.51 5.95212 0.484449
0.510556 3.95639 0.914131
0.511111 5.19993 0.475367
0.511667 2.1742 1.8628
0.512222 3.88241 0.940372
0.512778 5.26618 0.466515
0.513333 3.61654 1.01143
0.513889 2.64298 1.09412
0.514444 3.88156 0.914325
0.515 3.82986 0.661985
0.515556 -0.0495463 1.93197
0.516111 4.01254 0.677567
0.516667 4.04888 0.67458
0.517222 1.64129 1.04552
0.517778 2.66407 0.802123
0.518333 3.2906 0.733796
0.518889 1.99591 1.59475
0.519444 2.64427 0.933768
0.52 2.23495 0.834963
0.520556 0.7612 1.28548
0.521111 0.674527 0.946253
0.521667 0.186908 1.01116
0.522222 -1.65681 1.93929
0.522778 0.911912 1.0896
0.523333 0.891661 0.736995
0.523889 2.1896 0.78641
0.524444 1.86664 0.700453
0.525 0.5442 0.789071
0.525556 1.78617 0.784674
0.526111 0.787512 0.616071
0.526667 0.815325 0.535868
0.527222 -0.469475 1.29075
0.527778 1.02551 0.891763
0.528333 0.348296 0.756514
0.528889 1.44754 0.419409
0.529444 1.43425 0.475338
0.53 1.32929 0.550159
0.530556 -1.11883 1.10406
0.531111 -0.0154647 0.76269
0.531667 -1.31127 1.41571
0.532222 -0.276298 0.550369
0.532778 -0.236881 0.7916
0.533333 -0.986095 1.42905
0.533889 -0.334481 0.661255
0.534444 -0.701303 1.03003
0.535 -0.633279 0.588009
0.535556 -0.0776591 0.49938
0.536111 -0.631938 1.10256
0.536667 -0.439488 0.521416
0.537222 -1.25629 0.743587
0.537778 -1.16268 0.972898
0.538333 -0.94866 0.4799
0.538889 -1.03194 0.63576
0.539444 -1.29998 0.845061
0.54 -1.44683 0.951266
0.540556 -0.969236 0.880281
0.541111 -1.17947 0.744024
0.541667 -1.89629 1.34743
0.542222 -2.44331 1.0359
0.542778 -2.25879 1.50635
0.543333 -0.408696 0.586958
0.543889 -1.5784 0.782058
0.544444 -1.52359 0.776347
0.545 -1.46828 0.64167
0.545556 -1.14351 0.481428
0.546111 -1.70197 1.07703
0.546667 -1.77883 0.875303
0.547222 -1.14777 0.605103
0.547778 -0.819779 0.466654
0.548333 -1.75839 1.07209
0.548889 -1.58146 0.725021
0.549444 -1.97532 0.607559
0.55 -0.871937 0.684654
0.550556 -1.7417 0.816869
0.551111 -1.43167 1.15337
0.551667 -0.775312 0.481019
0.552222 -1.27611 0.591277
0.552778 -1.34576 0.581318
0.553333 -1.66639 0.661063
0.553889 -0.730803 0.625541
0.554444 -0.832415 0.420159
0.555 -1.11249 0.728702
0.555556 -2.07493 1.1715
0.556111 -0.708633 0.640715
0.556667 -1.20884 0.956334
0.557222 -1.14316 0.725615
0.557778 -1.21851 0.848443
0.558333 -1.54304 1.18505
0.558889 -0.710623 0.755943
0.559444 -1.09447 0.528545
0.56 -1.18532 0.939714
0.560556 -1.55307 1.60075
0.561111 -0.34244 0.800721
0.561667 -0.000834464 0.648778
0.562222 -0.236125 0.627836
0.562778 -0.519624 0.813823
0.563333 -0.733343 1.03252
0.563889 0.358554 0.763857
0.564444 0.125404 0.786991
0.565 -0.12488 0.804323
0.565556 0.30084 0.746569
0.566111 0.966711 0.479411
0.566667 0.392477 0.728074
0.567222 0.328075 0.628702
0.567778 0.668739 0.643116
0.568333 0.811255 0.764738
0.568889 -0.00958574 0.635472
0.569444 -0.693116 1.6982
0.57 0.857032 0.592103
0.570556 0.745018 0.952316
0.571111 0.505884 0.773839
0.571667 -0.334488 1.23475
0.572222 0.556029 0.69061
0.572778 1.18908 1.09122
0.573333 0.0380785 1.54937
0.573889 1.67409 0.89978
0.574444 -0.143504 1.69333
0.575 2.27199 0.65994
0.575556 1.55085 0.718257
0.576111 0.88519 0.79093
0.576667 1.46332 0.977619
0.577222 1.03788 1.41106
0.577778 1.3242 1.27564
0.578333 0.480263 1.69449
0.578889 -0.0447304 1.88499
0.579444 0.39586 0.953474
0.58 1.3085 0.621229
0.580556 1.19209 0.964666
0.581111 2.1324 0.756086
0.581667 2.04986 1.0987
0.582222 3.27589 0.755814
0.582778 0.881559 1.71191
0.583333 2.25245 0.921707
0.583889 2.38918 0.841038
0.584444 1.80618 0.999105
0.585 4.28201 0.553295
0.585556 -0.0887689 1.90254
0.586111 3.16885 0.82975
0.586667 1.46442 1.14971
0.587222 2.18336 1.32671
0.587778 4.11168 0.681918
0.588333 1.3074 1.67804
0.588889 2.45446 1.26318
0.589444 3.0727 0.957812
0.59 1.14091 1.63538
0.590556 3.74805 0.752417
0.591111 0.316858 1.49007
0.591667 2.57348 0.861805
0.592222 2.8162 1.00293
0.592778 3.03027 0.963773
0.593333 3.90139 0.773388
0.593889 3.48664 0.782779
0.594444 2.71482 1.08802
0.595 0.263419 1.48253
0.595556 3.35717 0.749152
0.596111 3.98217 0.843889
0.596667 2.92882 0.803043
0.597222 2.61271 0.685928
0.597778 3.30153 0.776511
0.598333 3.30172 0.529374
0.598889 2.89413 0.638736
0.599444 1.67259 1.52882
0.6 3.38936 0.889361
0.600556 2.84838 0.801039
0.601111 2.99688 1.00286
0.601667 2.88195 0.747281
0.602222 2.65936 0.918085
0.602778 2.94369 0.661546
0.603333 2.53283 1.05509
0.603889 2.35002 0.641619
0.604444 3.25684 0.859066
0.605 2.19552 1.18208
0.605556 2.30377 0.872447
0.606111 2.78496 1.22611
0.606667 1.64699 1.64675
0.607222 1.11025 1.2467
0.607778 2.90026 0.856752
0.608333 2.62337 1.30318
0.608889 2.18896 0.982302
0.609444 3.01763 0.534412
0.61 2.83906 0.475095
0.610556 2.00612 1.0295
0.611111 -0.351734 1.56696
0.611667 1.61318 0.700209
0.612222 2.14652 0.658255
0.612778 0.758155 1.55721
0.613333 1.71514 0.590359
0.613889 1.64815 0.81149
0.614444 2.05322 0.775539
0.615 1.81213 0.940628
0.615556 2.04352 0.655609
0.616111 1.83509 0.610431
0.616667 1.82139 0.85019
0.617222 1.26474 0.816684
0.617778 0.939081 0.625173
0.618333 0.904087 0.815154
0.618889 1.06769 0.570474
0.619444 1.19245 0.769284
0.62 1.01594 0.583504
0.620556 -0.0534761 1.04195
0.621111 0.921888 0.776189
0.621667 -0.515055 1.07363
0.622222 -0.232796 0.966921
0.622778 0.0983028 0.993561
0.623333 -0.601475 1.29676
0.623889 -0.430617 0.726384
0.624444 -0.516814 0.834073
0.625 -0.660719 1.02887
0.625556 -0.739819 0.599327
0.626111 -0.69832 0.684866
0.626667 -0.482782 0.700863
0.627222 -0.443426 0.398741
0.627778 -0.991361 0.820204
0.628333 -0.828382 0.480329
0.628889 -1.70959 0.688636
0.629444 -1.41167 0.827745
0.63 -1.66428 0.529543
0.630556 -2.20639 1.19756
0.631111 -1.70304 0.65972
0.631667 -1.83576 0.481309
0.632222 -2.20505 0.629569
0.632778 -3.21282 1.3655
0.633333 -2.28997 0.481355
0.633889 -1.89535 0.514304
0.634444 -2.51181 0.589468
0.635 -2.97494 0.954785
0.635556 -2.44534 0.484124
0.636111 -2.95958 0.611296
0.636667 -2.72645 0.411224
0.637222 -3.29904 0.547977
0.637778 -2.89047 0.394716
0.638333 -3.04232 0.766272
0.638889 -3.29736 0.491749
0.639444 -3.40657 0.445977
0.64 -4.00654 0.72637
0.640556 -5.21381 1.01955
0.641111 -3.70058 0.534225
0.641667 -3.83385 0.370263
0.642222 -4.20096 0.613223
0.642778 -3.98768 0.357901
0.643333 -4.1798 0.321828
0.643889 -4.45703 0.494417
0.644444 -4.59014 0.412958
0.645 -4.28342 0.495206
0.645556 -4.85092 0.400149
0.646111 -4.8426 0.649768
0.646667 -4.85405 0.335183
0.647222 -5.11585 0.399396
0.647778 -4.89633 0.364051
0.648333 -5.1635 0.354715
0.648889 -5.48454 0.478238
0.649444 -5.39747 0.354602
0.65 -5.21733 0.303457
0.650556 -6.02874 0.490462
0.651111 -5.57472 0.306949
0.651667 -5.6807 0.262078
0.652222 -5.48116 0.325674
0.652778 -6.04835 0.346535
0.653333 -6.30139 0.54413
0.653889 -6.20643 0.293574
0.654444 -6.6341 0.458206
0.655 -6.54226 0.655137
0.655556 -6.51127 0.286837
0.656111 -6.33251 0.295421
0.656667 -6.42122 0.340366
0.657222 -6.68364 0.251045
0.657778 -6.77578 0.256642
0.658333 -6.70909 0.286303
0.658889 -6.74737 0.239607
0.659444 -7.22625 0.567288
0.66 -7.12327 0.22891
0.660556 -6.84898 0.177839
0.661111 -7.11462 0.232366
0.661667 -7.54748 0.482943
0.662222 -7.30168 0.257636
0.662778 -7.39302 0.269734
0.663333 -7.39504 0.260131
0.663889 -7.44698 0.215811
0.664444 -7.90654 0.255107
0.665 -7.55771 0.229081
0.665556 -7.84687 0.356059
0.666111 -7.91401 0.213366
0.666667 -7.92492 0.239606
0.667222 -7.96354 0.245036
0.667778 -8.1071 0.208077
0.668333 -8.12673 0.194502
0.668889 -8.03123 0.193318
0.669444 -8.14998 0.17615
0.67 -8.5006 0.374412
0.670556 -8.60875 0.329535
0.671111 -8.34655 0.213181
0.671667 -8.33376 0.155964
0.672222 -8.65595 0.229472
0.672778 -8.43449 0.171573
0.673333 -8.59441 0.169646
0.673889 -8.98195 0.344077
0.674444 -9.08815 0.288562
0.675 -8.808 0.195249
0.675556 -8.82606 0.169303
0.676111 -8.99407 0.23133
0.676667 -9.11455 0.230524
0.677222 -9.07066 0.222551
0.677778 -8.986 0.14859
0.678333 -9.1446 0.172473
0.678889 -9.11388 0.191026
0.679444 -9.37111 0.194872
0.68 -9.34716 0.207602
0.680556 -9.21826 0.150219
0.681111 -9.4257 0.165831
0.681667 -9.50043 0.203545
0.682222 -9.52294 0.146007
0.682778 -9.47261 0.145678
0.683333 -9.71803 0.179073
0.683889 -9.73282 0.173251
0.684444 -9.69774 0.171217
0.685 -9.83517 0.180308
0.685556 -9.95502 0.257379
0.686111 -9.81879 0.159976
0.686667 -9.83294 0.13971
0.687222 -10.0214 0.200123
0.687778 -10.1279 0.148246
0.688333 -10.1591 0.157017
0.688889 -10.1745 0.156274
0.689444 -10.3023 0.176113
0.69 -10.1844 0.157596
0.690556 -10.3951 0.191058
0.691111 -10.4582 0.201966
0.691667 -10.3135 0.159616
0.692222 -10.475 0.163927
0.692778 -10.6932 0.22222
0.693333 -10.4158 0.134019
0.693889 -10.5101 0.147268
0.694444 -10.5077 0.206459
0.695 -10.4849 0.114538
0.695556 -10.6648 0.136856
0.696111 -10.7497 0.152535
0.696667 -10.8895 0.176173
0.697222 -10.711 0.121209
0.697778 -10.7547 0.118479
0.698333 -10.7059 0.135841
0.698889 -10.9781 0.170086
0.699444 -10.9459 0.172681
0.7 -11.0977 0.146485
0.700556 -11.1707 0.174058
0.701111 -11.1053 0.125485
0.701667 -11.0918 0.132992
0.702222 -11.2688 0.122863
0.702778 -11.1447 0.164476
0.703333 -11.229 0.135643
0.703889 -11.3047 0.129791
0.704444 -11.1907 0.127897
0.705 -11.4103 0.143051
0.705556 -11.3802 0.129734
0.706111 -11.3845 0.116057
0.706667 -11.4197 0.168705
0.707222 -11.5203 0.134504
0.707778 -11.558 0.137975
0.708333 -11.5352 0.110846
0.708889 -11.599 0.213929
0.709444 -11.6613 0.175893
0.71 -11.5171 0.118917
0.710556 -11.6855 0.108568
0.711111 -11.8396 0.14576
0.711667 -11.7439 0.115518
0.712222 -12.0512 0.163075
0.712778 -11.8481 0.124693
0.713333 -11.8765 0.112938
0.713889 -11.9635 0.136162
0.714444 -11.8952 0.121058
0.715 -11.9309 0.1034
0.715556 -11.9785 0.14953
0.716111 -11.987 0.128533
0.716667 -12.1038 0.1483
0.717222 -11.9527 0.0970034
0.717778 -11.989 0.122851
0.718333 -12.0897 0.108657
0.718889 -12.1141 0.123464
0.719444 -12.0731 0.155173
0.72 -12.157 0.115458
0.720556 -12.0983 0.102592
0.721111 -12.1024 0.121488
0.721667 -12.3084 0.128548
0.722222 -12.2827 0.108865
0.722778 -12.2541 0.101367
0.723333 -12.2465 0.114073
0.723889 -12.3824 0.118899
0.724444 -12.3075 0.10866
0.725 -12.3085 0.101026
0.725556 -12.3391 0.121761
0.726111 -12.4348 0.132051
0.726667 -12.5021 0.128586
0.727222 -12.407 0.100493
0.727778 -12.4919 0.122038
0.728333 -12.4411 0.106964
0.728889 -12.4737 0.114938
0.729444 -12.5161 0.112542
0.73 -12.5343 0.10643
0.730556 -12.6401 0.113475
0.731111 -12.4621 0.0860081
0.731667 -12.5336 0.0973056
0.732222 -12.565 0.105226
0.732778 -12.5504 0.101612
0.733333 -12.6253 0.121359
0.733889 -12.5081 0.1003
0.734444 -12.5966 0.0867148
0.735 -12.6206 0.104546
0.735556 -12.6584 0.110139
0.736111 -12.6423 0.112379
0.736667 -12.6683 0.106198
0.737222 -12.6643 0.0971747
0.737778 -12.5841 0.107186
0.738333 -12.6884 0.0987632
0.738889 -12.7275 0.116074
0.739444 -12.6839 0.118577
0.74 -12.7185 0.0994858
0.740556 -12.7734 0.12339
0.741111 -12.7158 0.0954191
0.741667 -12.7557 0.112385
0.742222 -12.6867 0.104355
0.742778 -12.739 0.111796
0.743333 -12.8219 0.119187
0.743889 -12.8315 0.117072
0.744444 -12.8049 0.148723
0.745 -12.8239 0.112354
0.745556 -12.7748 0.112116
0.746111 -12.7084 0.0977423
0.746667 -12.7838 0.0960363
0.747222 -12.8509 0.120566
0.747778 -12.7407 0.102187
0.748333 -12.7148 0.0961708
0.748889 -12.781 0.099708
0.749444 -12.755 0.105111
0.75 -12.787 0.100349
0.750556 -12.8951 0.149622
0.751111 -12.7654 0.109699
0.751667 -12.7967 0.101995
0.752222 -12.8262 0.107244
0.752778 -12.8497 0.116698
0.753333 -12.6826 0.10208
0.753889 -12.7504 0.114227
0.754444 -12.7444 0.104524
0.755 -12.7755 0.12622
0.755556 -12.7801 0.110554
0.756111 -12.7176 0.0881891
0.756667 -12.7008 0.0967447
0.757222 -12.7972 0.132848
0.757778 -12.7041 0.140667
0.758333 -12.6375 0.0999966
0.758889 -12.6137 0.0911026
0.759444 -12.7375 0.118195
0.76 -12.689 0.112138
0.760556 -12.756 0.105108
0.761111 -12.679 0.102486
0.761667 -12.6658 0.107304
0.762222 -12.6617 0.10304
0.762778 -12.7987 0.115356
0.763333 -12.5874 0.0933656
0.763889 -12.5997 0.106983
0.764444 -12.5602 0.103519
0.765 -12.594 0.0999658
0.765556 -12.5653 0.0943484
0.766111 -12.6075 0.114885
0.766667 -12.4388 0.0929507
0.767222 -12.5637 0.103945
0.767778 -12.5833 0.137144
0.768333 -12.5859 0.196363
0.768889 -12.4784 0.117022
0.769444 -12.526 0.107483
0.77 -12.4029 0.0922142
0.770556 -12.4595 0.117717
0.771111 -12.3821 0.115174
0.771667 -12.5494 0.167449
0.772222 -12.4506 0.0971702
0.772778 -12.5579 0.134573
0.773333 -12.3881 0.102634
0.773889 -12.4132 0.108887
0.774444 -12.3361 0.102618
0.775 -12.3315 0.125977
0.775556 -12.3786 0.105298
0.776111 -12.4137 0.132137
0.776667 -12.2219 0.104436
0.777222 -12.2502 0.115542
0.777778 -12.1937 0.0961964
0.778333 -12.0412 0.0851218
0.778889 -12.1874 0.109085
0.779444 -12.1698 0.118602
0.78 -12.2001 0.140803
0.780556 -12.0853 0.104138
0.781111 -12.1534 0.110397
0.781667 -12.1269 0.149378
0.782222 -12.1112 0.159426
0.782778 -12.0453 0.109983
0.783333 -12.0356 0.144298
0.783889 -11.9415 0.127814
0.784444 -11.9563 0.120054
0.785 -11.9612 0.12625
0.785556 -11.956 0.154098
0.786111 -11.8181 0.105345
0.786667 -11.7826 0.1379
0.787222 -11.791 0.113929
0.787778 -11.8294 0.134804
0.788333 -11.7742 0.160579
0.788889 -11.5807 0.113118
0.789444 -11.696 0.141771
0.79 -11.7033 0.139046
0.790556 -11.5912 0.116943
0.791111 -11.5969 0.161345
0.791667 -11.476 0.109878
0.792222 -11.5507 0.132499
0.792778 -11.247 0.100011
0.793333 -11.5601 0.143202
0.793889 -11.3884 0.126607
0.794444 -11.2977 0.155443
0.795 -11.3782 0.144918
0.795556 -11.1382 0.113334
0.796111 -11.2246 0.135575
0.796667 -11.1576 0.130752
0.797222 -11.1386 0.144248
0.797778 -11.1228 0.137295
0.798333 -11.1601 0.192572
0.798889 -11.055 0.144565
0.799444 -11.0106 0.119063
0.8 -11.0336 0.150093
0.800556 -10.9888 0.123387
0.801111 -10.8593 0.148284
0.801667 -10.7573 0.135579
0.802222 -10.8861 0.215942
0.802778 -10.8966 0.19052
0.803333 -10.6665 0.145206
0.803889 -10.6848 0.148666
0.804444 -10.5947 0.169146
0.805 -10.595 0.192786
0.805556 -10.565 0.162665
0.806111 -10.4333 0.188419
0.806667 -10.569 0.145873
0.807222 -10.4366 0.192934
0.807778 -10.5425 0.237685
0.808333 -10.4832 0.253952
0.808889 -10.3827 0.171701
0.809444 -10.2756 0.146225
0.81 -10.2044 0.211426
0.810556 -10.2008 0.171762
0.811111 -10.2545 0.237104
0.811667 -9.93505 0.160391
0.812222 -10.0179 0.155109
0.812778 -9.99269 0.290648
0.813333 -9.94656 0.210297
0.813889 -9.81264 0.1829
0.814444 -9.70891 0.13858
0.815 -9.73042 0.163077
0.815556 -9.70289 0.15488
0.816111 -9.70877 0.408817
0.816667 -9.53603 0.146071
0.817222 -9.4792 0.178174
0.817778 -9.52608 0.187737
0.818333 -9.70973 0.218677
0.818889 -9.38713 0.171319
0.819444 -9.44161 0.22565
0.82 -9.22392 0.168465
0.820556 -9.17881 0.20317
0.821111 -9.22138 0.186635
0.821667 -9.35096 0.21494
0.822222 -8.87799 0.180148
0.822778 -8.99369 0.194382
0.823333 -8.98555 0.225112
0.823889 -8.94395 0.2732
0.824444 -8.84725 0.197838
0.825 -8.77329 0.203535
0.825556 -8.83062 0.300266
0.826111 -8.61241 0.21314
0.826667 -8.36434 0.154801
0.827222 -8.51414 0.191403
0.827778 -8.55614 0.3754
0.828333 -8.38633 0.19758
0.828889 -8.37106 0.188167
0.829444 -8.71555 0.560686
0.83 -8.27269 0.201505
0.830556 -8.13217 0.209723
0.831111 -8.1276 0.226284
0.831667 -8.1277 0.245022
0.832222 -8.5134 0.969998
0.832778 -7.83469 0.26154
0.833333 -7.77651 0.239356
0.833889 -7.97076 0.216354
0.834444 -7.77623 0.392372
0.835 -7.79808 0.512548
0.835556 -7.51715 0.213793
0.836111 -7.51146 0.244526
0.836667 -7.50685 0.267023
0.837222 -7.40821 0.343697
0.837778 -7.22129 0.227152
0.838333 -7.31816 0.287957
0.838889 -6.93118 0.311923
0.839444 -6.96544 0.268142
0.84 -7.28727 0.550604
0.840556 -6.85482 0.299852
0.841111 -6.60346 0.229579
0.841667 -7.19591 0.348651
0.842222 -6.75655 0.331519
0.842778 -6.29597 0.231439
0.843333 -6.21281 0.219226
0.843889 -6.14848 0.280904
0.844444 -6.52657 0.483674
0.845 -6.42267 0.462869
0.845556 -6.37588 0.498465
0.846111 -5.9207 0.286545
0.846667 -5.7468 0.273833
0.847222 -5.79747 0.328025
0.847778 -5.44879 0.250117
0.848333 -6.09456 0.452375
0.848889 -5.43462 0.305924
0.849444 -5.18251 0.26882
0.85 -5.51661 0.322311
0.850556 -5.29736 0.337525
0.851111 -5.23504 0.33646
0.851667 -5.11097 0.401971
0.852222 -4.74046 0.459172
0.852778 -4.68897 0.25414
0.853333 -4.55912 0.272022
0.853889 -4.44593 0.323192
0.854444 -4.66937 0.341757
0.855 -4.75069 0.415587
0.855556 -4.28506 0.28235
0.856111 -4.35098 0.311164
0.856667 -4.24745 0.584559
0.857222 -3.73375 0.425761
0.857778 -3.93983 0.470348
0.858333 -3.56347 0.285593
0.858889 -3.99185 0.464911
0.859444 -3.08055 0.316006
0.86 -3.5324 0.411074
0.860556 -2.98007 0.483791
0.861111 -3.16318 0.483561
0.861667 -3.21787 0.497054
0.862222 -3.52539 1.05721
0.862778 -3.12473 0.530654
0.863333 -2.58654 0.559894
0.863889 -2.60357 0.560775
0.864444 -1.96566 0.345138
0.865 -2.41982 0.892948
0.865556 -1.84512 0.385036
0.866111 -1.82723 0.504792
0.866667 -1.74232 0.724461
0.867222 -1.2445 0.306214
0.867778 -1.36499 0.482905
0.868333 -1.73384 0.68643
0.868889 -1.28233 0.387885
0.869444 -1.52496 0.668111
0.87 -1.37572 0.67023
0.870556 -0.897556 0.566172
0.871111 -0.308396 0.399849
0.871667 -1.17551 0.553273
0.872222 -0.987398 1.20333
0.872778 -0.35456 0.370612
0.873333 -1.66023 1.4154
0.873889 -0.123656 0.551478
0.874444 -0.51181 0.608119
0.875 0.239306 0.487695
0.875556 -0.087796 0.554052
0.876111 0.0358155 0.659006
0.876667 -0.533343 1.41962
0.877222 -0.00547323 0.966183
0.877778 0.512592 0.503229
0.878333 0.795707 0.632374
0.878889 0.301724 0.707206
0.879444 0.0878839 0.783432
0.88 1.34263 0.660727
0.880556 1.16987 1.01615
0.881111 0.712483 0.932226
0.881667 1.68842 0.498365
0.882222 2.16482 0.452387
0.882778 2.19094 0.570158
0.883333 1.89277 0.786352
0.883889 1.19985 0.550935
0.884444 2.52638 0.375703
0.885 -0.803709 1.9315
0.885556 2.70006 0.800853
0.886111 1.98709 0.554785
0.886667 0.834234 1.17498
0.887222 2.38874 0.96611
0.887778 0.554287 1.78838
0.888333 2.5458 0.680304
0.888889 1.9146 1.36748
0.889444 2.48698 0.484833
0.89 2.38649 1.44864
0.890556 2.09956 1.08446
0.891111 3.00512 0.55961
0.891667 2.98405 0.520812
0.892222 1.77899 1.0245
0.892778 0.0683187 1.66535
0.893333 0.732416 1.85003
0.893889 2.94538 0.8065
0.894444 0.78266 1.27554
0.895 1.5074 0.840029
0.895556 1.42813 1.35528
0.896111 3.19331 0.519314
0.896667 2.25606 1.32774
0.897222 3.18152 1.14277
0.897778 3.47433 0.860326
0.898333 1.94407 1.53653
0.898889 2.63927 0.931506
0.899444 3.27687 0.893739
0.9 3.55794 1.12367
0.900556 2.16033 1.62293
0.901111 0.115058 1.68778
0.901667 2.89741 0.957605
0.902222 1.39426 1.48386
0.902778 1.74668 0.901209
0.903333 3.18656 0.8257
0.903889 2.34685 0.861648
0.904444 2.47783 0.840823
0.905 3.45885 1.19051
0.905556 3.01582 0.707628
0.906111 3.37701 0.74755
0.906667 1.38884 1.62743
0.907222 3.73588 0.644674
0.907778 0.375374 1.76868
0.908333 2.63009 0.954619
0.908889 2.93515 1.47857
0.909444 3.19493 0.824625
0.91 0.813999 1.46226
0.910556 3.90606 0.638641
0.911111 3.39178 0.69857
0.911667 1.91135 1.08221
0.912222 0.520648 1.62893
0.912778 3.15177 0.666153
0.913333 1.78074 1.58099
0.913889 2.77335 1.09634
0.914444 1.84962 1.38668
0.915 2.27259 0.757296
0.915556 1.97143 1.32452
0.916111 2.4392 0.898613
0.916667 1.06647 0.936229
0.917222 -0.521408 1.72357
0.917778 2.53518 0.803577
0.918333 0.760432 0.859763
0.918889 2.35629 0.62548
0.919444 0.41102 1.28974
0.92 0.45037 1.10467
0.920556 0.348039 1.90079
0.921111 2.00714 0.702335
0.921667 2.8988 0.547286
0.922222 -0.870051 1.74712
0.922778 1.55657 1.4026
0.923333 1.87912 0.754066
0.923889 1.35777 0.826541
0.924444 1.75267 0.709465
0.925 -0.438419 1.09403
0.925556 1.80097 0.751918
0.926111 1.56533 0.491824
0.926667 0.974048 0.804599
0.927222 0.354555 1.17309
0.927778 1.05614 1.55978
0.928333 0.156515 1.09288
0.928889 0.459499 0.897865
0.929444 0.877424 0.576832
0.93 1.10908 0.857384
0.930556 -0.235689 0.725912
0.931111 0.843062 0.925548
0.931667 -0.037217 0.824349
0.932222 0.170455 0.613268
0.932778 -0.3708 0.935556
0.933333 0.0402605 0.970294
0.933889 0.3486 0.611279
0.934444 0.408925 0.681361
0.935 -0.687681 1.15098
0.935556 -1.64113 1.30097
0.936111 0.541366 0.491297
0.936667 0.569002 0.700947
0.937222 -1.36115 1.40262
0.937778 -0.788165 0.893298
0.938333 0.120575 0.534313
0.938889 -0.0130683 0.906064
0.939444 -0.134169 0.508295
0.94 -1.80248 1.61747
0.940556 -1.25836 1.45979
0.941111 -1.87829 1.40016
0.941667 -1.57631 0.880461
0.942222 -0.982916 0.457423
0.942778 -1.19226 0.529024
0.943333 -3.00656 1.2646
0.943889 -1.00572 0.694336
0.944444 -0.802579 0.579695
0.945 -1.20081 0.775255
0.945556 -0.743092 0.567162
0.946111 -1.6645 0.600975
0.946667 -2.37262 0.691093
0.947222 -1.8963 0.961367
0.947778 -1.62452 0.811779
0.948333 -1.99384 0.834104
0.948889 -2.21205 0.749489
0.949444 -1.81873 1.21621
0.95 -1.62795 0.820342
0.950556 -1.5482 0.448342
0.951111 -1.38353 0.554773
0.951667 -1.33631 0.632589
0.952222 -1.07924 0.508185
0.952778 -1.30376 0.453003
0.953333 -1.81929 0.452939
0.953889 -1.47991 1.14466
0.954444 -1.21394 0.731584
0.955 -1.47768 0.68659
0.955556 -1.67776 0.823778
0.956111 -0.7079 0.492261
0.956667 -0.770285 0.400432
0.957222 -0.857158 0.527298
0.957778 -1.25456 0.501938
0.958333 -0.839928 0.461155
0.958889 -0.858027 0.703849
0.959444 -1.15763 0.734911
0.96 -1.24734 0.954451
0.960556 -0.787527 0.984716
0.961111 -1.33005 1.21277
0.961667 -0.590982 0.537533
0.962222 -0.817081 0.628987
0.962778 0.224031 0.602673
0.963333 -0.452285 0.653421
0.963889 0.510401 0.374521
0.964444 -0.101724 0.989881
0.965 -0.756472 0.854091
0.965556 0.0474872 0.596475
0.966111 -0.482493 0.574659
0.966667 -1.22231 1.42224
0.967222 0.465017 0.515606
0.967778 0.611222 0.412485
0.968333 -1.0686 1.41527
0.968889 -0.162981 1.07923
0.969444 0.656385 0.792007
0.97 1.05962 0.46375
0.970556 0.860446 0.55474
0.971111 -0.224285 1.51501
0.971667 0.619847 0.608321
0.972222 -0.301921 1.52293
0.972778 0.968238 0.575812
0.973333 1.5282 0.530806
0.973889 1.82049 0.661301
0.974444 1.19019 0.69469
0.975 1.90729 0.522333
0.975556 1.74531 0.706273
0.976111 0.677465 0.879866
0.976667 1.25277 1.38061
0.977222 0.0475762 1.46282
0.977778 1.7222 0.909501
0.978333 1.96387 0.857835
0.978889 1.49334 1.53561
0.979444 2.77365 0.679146
0.98 3.30627 0.54417
0.980556 2.74433 0.759145
0.981111 2.60559 0.93749
0.981667 3.04585 0.558519
0.982222 2.16664 1.28009
0.982778 3.11135 0.988822
0.983333 3.38003 0.751715
0.983889 2.97838 0.998074
0.984444 2.88979 0.934427
0.985 1.34079 1.39966
0.985556 2.64542 1.56489
0.986111 3.09978 1.18939
0.986667 1.79279 1.29096
0.987222 3.70741 1.00128
0.987778 2.40429 1.11759
0.988333 4.16476 0.940471
0.988889 2.1986 1.87698
0.989444 3.65923 1.32082
0.99 4.34616 1.08222
0.990556 4.81485 0.682689
0.991111 5.02643 0.907829
0.991667 4.64178 0.860613
0.992222 4.6407 1.09699
0.992778 5.43312 0.772691
0.993333 6.26594 0.516538
0.993889 6.13524 0.833108
0.994444 5.04388 1.3111
0.995 6.4119 0.951423
0.995556 4.60003 0.946325
0.996111 5.52587 1.65394
0.996667 5.99931 0.798104
0.997222 3.08305 1.31422
0.997778 5.69548 1.50676
0.998333 6.64995 0.69305
0.998889 5.54716 1.26875
0.999444 6.51056 1.04693
1 4.81144 1.40044
