# Supplementary material for: Diffusion and Adsorption of 2‑Methylpentane and 3‑Methylpentane in MFI-Type Zeolite Crystals
Source: J Phys Chem C Nanomater Interfaces. 2026 May 5;130(20):7242–52. doi: 10.1021/acs.jpcc.6c02168 (PMC13200187; doi:10.1021/acs.jpcc.6c02168)
Supplement: Supplementary file 2 [file jp6c02168_si_002.zip › dcTST_input_files/3MP/TST_a12/Profile.dat]

# 1801
# 0.65
# 0.5 0.7 4.0214
# 0.35 0.65
0 -9.82782 0.120776
0.000555556 -9.94109 0.214852
0.00111111 -9.74587 0.104009
0.00166667 -9.94862 0.100572
0.00222222 -9.86507 0.111548
0.00277778 -9.77527 0.0939845
0.00333333 -9.73628 0.103697
0.00388889 -9.78937 0.098843
0.00444444 -9.89224 0.139873
0.005 -9.82311 0.112863
0.00555556 -9.93993 0.127767
0.00611111 -9.8143 0.10448
0.00666667 -9.82217 0.109497
0.00722222 -9.83542 0.116978
0.00777778 -9.84525 0.116984
0.00833333 -9.85767 0.114297
0.00888889 -9.79153 0.102411
0.00944444 -9.79321 0.0943707
0.01 -9.81858 0.124788
0.0105556 -9.89545 0.112967
0.0111111 -9.76138 0.0976731
0.0116667 -9.85049 0.112835
0.0122222 -9.89279 0.144646
0.0127778 -9.88586 0.117636
0.0133333 -9.75066 0.108108
0.0138889 -9.80242 0.105311
0.0144444 -9.8212 0.107242
0.015 -9.84427 0.112657
0.0155556 -9.82967 0.101553
0.0161111 -9.81984 0.122874
0.0166667 -9.68277 0.0872634
0.0172222 -9.72679 0.129172
0.0177778 -9.73375 0.092119
0.0183333 -9.80404 0.184152
0.0188889 -9.70043 0.162575
0.0194444 -9.75655 0.132542
0.02 -9.72128 0.10778
0.0205556 -9.77343 0.136371
0.0211111 -9.78415 0.121963
0.0216667 -9.67845 0.11824
0.0222222 -9.67471 0.120114
0.0227778 -9.76353 0.135909
0.0233333 -9.69074 0.111718
0.0238889 -9.70824 0.104315
0.0244444 -9.67357 0.12415
0.025 -9.78532 0.130904
0.0255556 -9.67555 0.113214
0.0261111 -9.59483 0.138477
0.0266667 -9.54014 0.130303
0.0272222 -9.59509 0.136757
0.0277778 -9.50031 0.10064
0.0283333 -9.47341 0.117693
0.0288889 -9.57642 0.138018
0.0294444 -9.55571 0.113073
0.03 -9.40144 0.101587
0.0305556 -9.48205 0.110264
0.0311111 -9.52168 0.13393
0.0316667 -9.42474 0.11177
0.0322222 -9.38512 0.168922
0.0327778 -9.42734 0.137289
0.0333333 -9.27659 0.13773
0.0338889 -9.4261 0.156354
0.0344444 -9.35405 0.118665
0.035 -9.30184 0.149654
0.0355556 -9.18766 0.100426
0.0361111 -9.42698 0.234506
0.0366667 -9.24688 0.179268
0.0372222 -9.25167 0.139671
0.0377778 -9.1413 0.136263
0.0383333 -9.06173 0.109471
0.0388889 -9.1833 0.130677
0.0394444 -9.09921 0.134947
0.04 -9.18884 0.237818
0.0405556 -9.16363 0.141139
0.0411111 -9.01989 0.145573
0.0416667 -9.06472 0.141788
0.0422222 -8.91903 0.146311
0.0427778 -8.85592 0.136472
0.0433333 -9.04521 0.168868
0.0438889 -9.04081 0.215311
0.0444444 -8.86894 0.156165
0.045 -8.97005 0.144055
0.0455556 -8.83452 0.14191
0.0461111 -8.8055 0.143723
0.0466667 -8.7606 0.128634
0.0472222 -8.71682 0.159088
0.0477778 -8.57572 0.128667
0.0483333 -8.89453 0.200988
0.0488889 -8.64137 0.144929
0.0494444 -8.60299 0.121641
0.05 -8.76732 0.237877
0.0505556 -8.58804 0.190975
0.0511111 -8.49471 0.156808
0.0516667 -8.52097 0.148655
0.0522222 -8.70472 0.166171
0.0527778 -8.5616 0.211785
0.0533333 -8.51378 0.146625
0.0538889 -8.47284 0.138539
0.0544444 -8.37947 0.152974
0.055 -8.3513 0.148396
0.0555556 -8.36339 0.150237
0.0561111 -8.36602 0.252035
0.0566667 -8.22228 0.149002
0.0572222 -8.34447 0.227267
0.0577778 -8.23653 0.175323
0.0583333 -8.07518 0.15249
0.0588889 -8.12528 0.162388
0.0594444 -8.31096 0.186296
0.06 -7.94465 0.156982
0.0605556 -7.95988 0.14923
0.0611111 -8.05628 0.176982
0.0616667 -7.94566 0.166599
0.0622222 -7.92402 0.240163
0.0627778 -7.97614 0.18457
0.0633333 -7.94104 0.184975
0.0638889 -7.94099 0.226555
0.0644444 -7.74314 0.166372
0.065 -7.9383 0.309224
0.0655556 -7.81026 0.213786
0.0661111 -7.56263 0.170442
0.0666667 -7.60636 0.163099
0.0672222 -7.56251 0.168363
0.0677778 -7.63249 0.230352
0.0683333 -7.4738 0.158577
0.0688889 -7.44734 0.161221
0.0694444 -7.52049 0.185465
0.07 -7.67349 0.235274
0.0705556 -7.48058 0.199016
0.0711111 -7.48904 0.192738
0.0716667 -7.33214 0.227238
0.0722222 -7.33162 0.175785
0.0727778 -7.13272 0.16764
0.0733333 -7.14208 0.158315
0.0738889 -7.34234 0.224861
0.0744444 -7.05446 0.250254
0.075 -7.07408 0.19032
0.0755556 -7.20043 0.249927
0.0761111 -7.04972 0.223367
0.0766667 -7.12469 0.203172
0.0772222 -6.93831 0.195058
0.0777778 -6.89401 0.176019
0.0783333 -6.94162 0.296763
0.0788889 -6.77108 0.182702
0.0794444 -6.7218 0.22783
0.08 -6.67667 0.205252
0.0805556 -6.68378 0.264951
0.0811111 -6.28187 0.15919
0.0816667 -6.45899 0.215278
0.0822222 -6.35973 0.1753
0.0827778 -6.39137 0.221882
0.0833333 -6.30625 0.203956
0.0838889 -6.28061 0.220127
0.0844444 -6.33259 0.228757
0.085 -6.09193 0.20876
0.0855556 -6.32825 0.325171
0.0861111 -6.04232 0.242265
0.0866667 -5.86532 0.214691
0.0872222 -5.85669 0.250016
0.0877778 -5.86424 0.284456
0.0883333 -5.95021 0.359395
0.0888889 -5.83241 0.254946
0.0894444 -5.91903 0.245503
0.09 -5.58165 0.211806
0.0905556 -5.56041 0.218475
0.0911111 -5.48082 0.348398
0.0916667 -5.72021 0.28478
0.0922222 -5.43568 0.259704
0.0927778 -5.20319 0.237651
0.0933333 -5.17083 0.314614
0.0938889 -5.0356 0.255857
0.0944444 -4.98887 0.328523
0.095 -4.77141 0.234524
0.0955556 -4.82495 0.308171
0.0961111 -4.79552 0.257532
0.0966667 -4.69904 0.248281
0.0972222 -4.63777 0.237717
0.0977778 -4.34963 0.252952
0.0983333 -4.52131 0.277809
0.0988889 -4.33068 0.345628
0.0994444 -4.32923 0.232364
0.1 -4.25255 0.317326
0.100556 -4.40701 0.434564
0.101111 -4.35557 0.58282
0.101667 -4.13787 0.330036
0.102222 -3.7622 0.350978
0.102778 -3.59726 0.241533
0.103333 -3.68617 0.301973
0.103889 -4.37663 0.685589
0.104444 -3.16178 0.250177
0.105 -3.70854 0.501937
0.105556 -3.04102 0.263894
0.106111 -3.03673 0.307471
0.106667 -3.38209 0.309857
0.107222 -3.0699 0.451461
0.107778 -2.91361 0.286964
0.108333 -3.14595 0.536271
0.108889 -3.17188 0.786101
0.109444 -2.86321 0.576148
0.11 -2.84195 0.481664
0.110556 -2.41181 0.485439
0.111111 -2.41573 0.429742
0.111667 -1.85121 0.324674
0.112222 -1.75723 0.401555
0.112778 -1.70414 0.361325
0.113333 -2.03917 0.458584
0.113889 -2.02077 0.421355
0.114444 -1.69003 0.446671
0.115 -1.56824 0.625823
0.115556 -1.57957 0.465306
0.116111 -1.1784 0.427335
0.116667 -1.55415 0.833821
0.117222 -1.01527 0.386272
0.117778 -0.694222 0.379523
0.118333 -1.05996 0.582666
0.118889 -0.662861 0.378314
0.119444 -0.155173 0.373143
0.12 -0.524882 0.485081
0.120556 -0.249906 0.447261
0.121111 0.540692 0.451883
0.121667 -0.0205574 0.627897
0.122222 -0.479261 0.72939
0.122778 -0.482238 0.847217
0.123333 0.974009 0.501929
0.123889 0.36062 0.750337
0.124444 1.40151 0.39674
0.125 0.629953 0.725253
0.125556 1.33239 0.395744
0.126111 0.75901 0.651068
0.126667 0.83876 0.537057
0.127222 0.797633 0.693342
0.127778 1.19464 0.705409
0.128333 1.90389 0.612612
0.128889 1.85369 0.590945
0.129444 1.75819 0.586036
0.13 1.41116 1.22791
0.130556 2.57413 0.471526
0.131111 2.16211 0.656909
0.131667 1.93618 0.598996
0.132222 3.49292 0.398821
0.132778 1.36028 1.62914
0.133333 2.50793 0.561974
0.133889 2.14894 1.32904
0.134444 2.70871 1.22601
0.135 3.193 0.718273
0.135556 3.79123 0.759032
0.136111 3.74507 0.65687
0.136667 3.36437 0.960401
0.137222 3.83077 0.887623
0.137778 3.16781 0.726733
0.138333 2.94542 1.00371
0.138889 3.52253 1.43595
0.139444 5.20036 0.744209
0.14 4.58835 0.704142
0.140556 5.13584 0.842782
0.141111 4.89699 0.940739
0.141667 4.43436 0.687586
0.142222 4.15697 1.43736
0.142778 5.21223 0.844136
0.143333 5.78701 0.598011
0.143889 4.71327 1.21561
0.144444 5.84909 0.717429
0.145 4.95008 0.880778
0.145556 4.51969 1.79532
0.146111 7.05693 0.549232
0.146667 6.06594 1.04247
0.147222 5.50947 1.16397
0.147778 6.58306 0.671257
0.148333 6.57357 0.655449
0.148889 6.44863 0.74554
0.149444 6.30335 0.74488
0.15 6.13712 1.00414
0.150556 5.33389 1.60819
0.151111 5.36677 1.78363
0.151667 6.23452 0.601206
0.152222 6.80245 0.493091
0.152778 5.72831 0.951325
0.153333 4.55909 1.39955
0.153889 6.61808 0.642155
0.154444 5.85177 1.03943
0.155 5.7245 0.971632
0.155556 6.24546 0.890595
0.156111 5.19391 1.2522
0.156667 5.98104 0.727882
0.157222 6.187 0.638414
0.157778 4.94161 0.929987
0.158333 5.13877 0.865948
0.158889 5.35142 0.714066
0.159444 4.0576 1.213
0.16 5.64065 1.11726
0.160556 5.96519 0.895935
0.161111 4.11021 0.816676
0.161667 5.69074 0.725819
0.162222 4.99523 0.647346
0.162778 3.38741 0.904166
0.163333 3.80945 1.16426
0.163889 4.84188 0.964271
0.164444 3.60247 1.53159
0.165 4.21312 1.04117
0.165556 5.06217 0.777968
0.166111 5.09382 0.73258
0.166667 4.9786 0.641375
0.167222 5.06956 0.671806
0.167778 4.88942 0.49195
0.168333 4.66393 0.855449
0.168889 3.88219 0.809307
0.169444 1.95782 1.15405
0.17 4.04922 0.901167
0.170556 4.06216 0.723523
0.171111 3.50196 0.983846
0.171667 3.72192 0.882737
0.172222 3.48717 0.71621
0.172778 3.66407 0.827694
0.173333 3.03904 0.884519
0.173889 3.00136 0.98196
0.174444 2.8133 0.697839
0.175 3.56277 0.889811
0.175556 3.42302 0.56598
0.176111 2.71448 1.02753
0.176667 3.07707 0.536327
0.177222 2.09566 1.35458
0.177778 2.44214 0.556412
0.178333 1.73335 1.00023
0.178889 2.54964 0.513404
0.179444 2.66865 0.617295
0.18 0.942332 0.918803
0.180556 0.721641 1.576
0.181111 2.83792 0.446859
0.181667 0.918751 1.57573
0.182222 1.53247 0.668967
0.182778 -0.62566 1.68138
0.183333 0.297822 1.36277
0.183889 2.04088 0.48088
0.184444 0.633954 1.37356
0.185 1.41496 0.741358
0.185556 1.16677 0.655539
0.186111 0.975329 0.820599
0.186667 1.65387 0.590288
0.187222 0.27264 0.848005
0.187778 0.0122826 1.36775
0.188333 1.51493 0.793085
0.188889 0.945378 0.727803
0.189444 1.28626 0.637824
0.19 -1.05973 1.1419
0.190556 0.902794 0.550509
0.191111 -0.0377297 0.939907
0.191667 -1.67886 1.10474
0.192222 -0.280781 0.946215
0.192778 1.43762 0.503582
0.193333 -0.126887 0.941364
0.193889 -0.925392 1.14776
0.194444 -0.40045 0.951408
0.195 -1.15325 0.979018
0.195556 0.675042 0.673828
0.196111 0.270075 0.686684
0.196667 -0.9177 1.31186
0.197222 -0.186649 0.928046
0.197778 -0.260321 0.749761
0.198333 -0.889366 1.12699
0.198889 -0.609207 0.621515
0.199444 -0.510019 1.00374
0.2 0.133122 0.536275
0.200556 0.0994797 0.844969
0.201111 0.324946 0.763885
0.201667 0.431159 0.677367
0.202222 0.245379 0.632027
0.202778 -1.82433 1.2205
0.203333 0.105732 0.773619
0.203889 -0.63947 1.23882
0.204444 -0.865608 0.950765
0.205 0.215367 0.649894
0.205556 0.967651 0.63471
0.206111 -0.730368 1.38794
0.206667 -0.722982 1.04029
0.207222 -1.26697 0.906533
0.207778 0.553507 0.922641
0.208333 -0.517584 1.32661
0.208889 -1.23652 1.41766
0.209444 -0.102111 1.43162
0.21 0.744411 0.547169
0.210556 1.59682 0.492662
0.211111 -1.33413 1.40484
0.211667 0.83114 0.95493
0.212222 -0.505918 1.36793
0.212778 -0.197081 1.32668
0.213333 0.253812 1.25714
0.213889 -0.507319 1.13311
0.214444 0.968256 1.05537
0.215 0.495165 1.00747
0.215556 0.183484 1.30156
0.216111 0.944314 1.29046
0.216667 1.08278 0.830214
0.217222 2.08302 0.962361
0.217778 0.156163 1.26013
0.218333 1.76509 0.731081
0.218889 1.25841 0.830839
0.219444 2.10954 0.832844
0.22 0.80928 1.21383
0.220556 1.1308 1.08773
0.221111 2.82604 1.03612
0.221667 1.02613 0.930249
0.222222 3.24091 0.905514
0.222778 3.2416 1.18483
0.223333 0.860012 1.33936
0.223889 2.25127 0.772603
0.224444 2.16359 1.83142
0.225 4.06417 0.656953
0.225556 1.82626 1.46649
0.226111 -1.57431 1.98471
0.226667 2.37159 1.16952
0.227222 3.20137 0.771177
0.227778 1.83366 1.20316
0.228333 4.73526 0.698369
0.228889 3.76238 1.40443
0.229444 3.92494 1.35846
0.23 3.79201 0.987683
0.230556 3.22916 1.25202
0.231111 2.60813 1.52009
0.231667 4.9593 0.901679
0.232222 3.79882 1.50465
0.232778 3.85766 1.58448
0.233333 5.05164 0.884878
0.233889 4.74566 1.47708
0.234444 5.42617 0.915062
0.235 5.41107 1.05043
0.235556 5.44312 0.916209
0.236111 6.18475 1.00177
0.236667 5.0939 1.6724
0.237222 4.78966 1.1016
0.237778 5.20331 1.30742
0.238333 4.75818 1.19693
0.238889 4.95631 1.70376
0.239444 6.54745 1.02161
0.24 7.18556 0.737632
0.240556 7.75544 0.87195
0.241111 7.15172 1.04901
0.241667 6.86007 1.15702
0.242222 7.9189 1.12196
0.242778 8.3317 1.12959
0.243333 7.21238 1.05695
0.243889 6.84327 1.06483
0.244444 6.4886 1.55303
0.245 7.18311 1.18093
0.245556 8.18397 1.38619
0.246111 7.74387 1.50091
0.246667 8.97597 0.958281
0.247222 9.16907 1.409
0.247778 10.0381 0.647343
0.248333 8.63304 1.10385
0.248889 8.4059 0.780792
0.249444 10.384 1.16907
0.25 8.26853 0.825528
0.250556 7.08735 1.17792
0.251111 7.80711 1.15759
0.251667 8.71381 0.999105
0.252222 9.34732 0.990225
0.252778 6.15261 1.62246
0.253333 6.60203 1.64825
0.253889 7.59113 1.20788
0.254444 7.4304 1.06076
0.255 7.71136 1.23827
0.255556 9.29785 0.72715
0.256111 7.98937 1.3852
0.256667 6.96658 1.14937
0.257222 7.54026 1.42467
0.257778 6.75544 1.08673
0.258333 5.2146 1.88939
0.258889 8.90082 0.776337
0.259444 5.72472 1.07243
0.26 7.97569 0.712144
0.260556 6.2616 1.00778
0.261111 7.0725 0.966214
0.261667 7.82183 0.551329
0.262222 4.95161 1.35528
0.262778 5.9649 1.226
0.263333 5.59994 0.776845
0.263889 5.20701 0.8985
0.264444 4.22871 1.14155
0.265 5.54809 1.15613
0.265556 4.64222 0.957871
0.266111 4.42263 1.49283
0.266667 6.15212 0.862146
0.267222 5.0994 1.04859
0.267778 3.83325 1.2666
0.268333 4.84804 1.06255
0.268889 3.7428 1.51537
0.269444 4.46299 1.06548
0.27 4.30285 0.699077
0.270556 3.64348 0.875362
0.271111 4.3202 0.687699
0.271667 4.50542 0.807411
0.272222 3.97273 0.911694
0.272778 3.39378 0.800307
0.273333 2.85578 0.771887
0.273889 2.65706 1.17387
0.274444 2.81407 0.642127
0.275 2.46597 0.821327
0.275556 2.32894 0.901525
0.276111 0.393886 1.68977
0.276667 3.05907 0.681908
0.277222 1.58737 1.07594
0.277778 2.84394 1.06367
0.278333 1.60359 0.888949
0.278889 3.0246 0.568404
0.279444 1.91443 0.919248
0.28 0.0211845 1.13288
0.280556 2.09124 0.982289
0.281111 1.55623 1.49743
0.281667 0.248957 1.17347
0.282222 1.63787 0.627413
0.282778 0.583048 0.883305
0.283333 1.49099 0.812345
0.283889 2.54441 0.631225
0.284444 0.547758 1.24573
0.285 -0.510333 1.64518
0.285556 1.14928 0.860412
0.286111 1.04487 1.25495
0.286667 2.06996 0.585833
0.287222 -0.120375 0.893249
0.287778 1.1032 0.592944
0.288333 -0.0501393 0.885493
0.288889 -0.792768 1.668
0.289444 0.239885 0.933366
0.29 0.927177 0.852527
0.290556 0.184485 0.672746
0.291111 -0.636412 1.16765
0.291667 -0.203262 0.773337
0.292222 -0.388707 0.909245
0.292778 1.48555 0.666215
0.293333 0.607996 0.816419
0.293889 0.541921 0.58562
0.294444 0.122685 1.25771
0.295 0.096105 0.578029
0.295556 0.817067 0.908692
0.296111 -0.935222 0.934941
0.296667 -0.969335 0.98051
0.297222 0.102658 0.674567
0.297778 0.47506 0.833875
0.298333 0.400973 0.676382
0.298889 0.132264 1.34514
0.299444 -1.37429 1.14607
0.3 0.0745425 0.651073
0.300556 -0.203729 0.746573
0.301111 0.119764 0.610721
0.301667 -1.2715 0.937434
0.302222 -1.33265 1.68414
0.302778 0.844688 0.636533
0.303333 -0.0761482 0.807375
0.303889 0.0692142 1.17941
0.304444 0.0521825 1.0452
0.305 0.311439 0.877879
0.305556 0.580039 0.502562
0.306111 0.859045 0.654029
0.306667 -0.462071 0.98991
0.307222 -1.39262 1.69058
0.307778 -0.118064 0.944768
0.308333 0.410916 0.70587
0.308889 -0.576822 0.920171
0.309444 -1.43706 1.68209
0.31 0.279332 0.699293
0.310556 0.13597 1.33105
0.311111 0.21213 1.32025
0.311667 0.1635 1.53991
0.312222 0.537169 0.855082
0.312778 1.19876 0.910122
0.313333 0.435437 0.936962
0.313889 1.97269 0.508672
0.314444 1.54865 1.09051
0.315 0.916436 1.19558
0.315556 1.7199 0.977223
0.316111 2.1239 0.674272
0.316667 2.65788 0.485021
0.317222 0.566992 1.48454
0.317778 1.62379 0.973303
0.318333 1.7346 1.09061
0.318889 2.37151 0.606355
0.319444 0.847632 1.25196
0.32 1.52855 0.628506
0.320556 1.98873 1.02009
0.321111 0.300889 0.814718
0.321667 2.36385 1.46111
0.322222 2.76187 0.936136
0.322778 2.8872 0.787021
0.323333 2.65391 0.915085
0.323889 3.47791 0.496741
0.324444 2.21361 1.16382
0.325 3.1964 0.727585
0.325556 1.76866 1.85705
0.326111 0.796465 1.67481
0.326667 2.32139 1.29786
0.327222 2.13658 1.07338
0.327778 2.99644 1.30623
0.328333 4.11645 0.523998
0.328889 2.30757 1.27626
0.329444 3.46058 0.654332
0.33 3.21148 1.29195
0.330556 3.85414 1.02154
0.331111 3.07292 0.823641
0.331667 3.91043 1.1565
0.332222 4.36646 1.39602
0.332778 3.39166 1.43482
0.333333 3.77692 1.70165
0.333889 4.08267 1.13638
0.334444 5.47329 0.720515
0.335 4.40031 1.26948
0.335556 5.47885 0.639996
0.336111 3.65193 1.34295
0.336667 5.51105 0.651268
0.337222 4.3781 0.901809
0.337778 5.89754 0.615683
0.338333 4.61533 1.5224
0.338889 5.75253 0.77843
0.339444 5.8142 1.07142
0.34 5.12422 1.69571
0.340556 5.78697 0.856298
0.341111 5.11365 0.799934
0.341667 5.80273 0.741163
0.342222 4.39882 1.54846
0.342778 6.94404 0.750934
0.343333 5.98704 0.599427
0.343889 6.53979 0.89304
0.344444 6.26322 0.739085
0.345 5.30868 1.06155
0.345556 6.00882 0.812374
0.346111 5.49129 0.915209
0.346667 5.42925 1.43698
0.347222 5.32845 0.742704
0.347778 6.12444 1.06901
0.348333 5.63161 1.304
0.348889 5.46916 1.06291
0.349444 7.02157 0.754045
0.35 5.98083 1.1174
0.350556 6.10095 1.14051
0.351111 6.25851 1.02948
0.351667 5.86325 0.833134
0.352222 4.68641 1.42941
0.352778 5.82967 0.773032
0.353333 5.58513 0.66987
0.353889 2.79887 1.91993
0.354444 5.47387 0.956941
0.355 5.38445 1.05061
0.355556 4.83535 0.768369
0.356111 6.17371 0.617195
0.356667 3.66493 1.3746
0.357222 5.16563 0.849871
0.357778 5.08251 0.740651
0.358333 4.68986 0.730626
0.358889 3.73135 1.01171
0.359444 3.8521 0.737433
0.36 5.26819 0.50814
0.360556 4.07785 0.992118
0.361111 1.96558 1.80319
0.361667 4.22913 0.86073
0.362222 2.71681 0.974658
0.362778 4.32653 0.548636
0.363333 3.40885 0.761295
0.363889 3.67691 0.799865
0.364444 3.2567 0.701829
0.365 3.02044 0.619313
0.365556 2.60806 0.738432
0.366111 3.10524 0.544185
0.366667 2.76616 0.652774
0.367222 2.3435 0.62123
0.367778 2.40839 0.562573
0.368333 2.04197 0.770155
0.368889 2.79256 0.397514
0.369444 1.89307 0.607737
0.37 1.69498 1.22056
0.370556 1.91806 0.576371
0.371111 1.47339 0.494855
0.371667 1.24964 0.428203
0.372222 1.75001 0.470481
0.372778 0.639355 0.936039
0.373333 0.973372 0.661518
0.373889 1.12128 0.53008
0.374444 0.840305 0.56569
0.375 -0.11312 0.628914
0.375556 0.334066 0.6033
0.376111 0.228313 0.689177
0.376667 0.0130386 0.497798
0.377222 0.0651885 0.448254
0.377778 -0.196372 0.628726
0.378333 -1.33282 1.02551
0.378889 -0.357251 0.491818
0.379444 -0.814343 1.06972
0.38 -0.691996 0.447668
0.380556 -1.118 0.617479
0.381111 -1.2696 0.633408
0.381667 -0.610723 0.41299
0.382222 -1.29429 0.411839
0.382778 -1.10248 0.381659
0.383333 -1.12897 0.3932
0.383889 -1.27866 0.45572
0.384444 -1.38764 0.37521
0.385 -1.85792 0.564226
0.385556 -1.90518 0.576153
0.386111 -1.62615 0.29626
0.386667 -1.84682 0.423858
0.387222 -2.47165 0.770637
0.387778 -2.09758 0.447514
0.388333 -2.65026 0.434783
0.388889 -2.36931 0.329491
0.389444 -2.5793 0.415418
0.39 -2.42256 0.333344
0.390556 -2.75729 0.329925
0.391111 -2.76193 0.344912
0.391667 -3.09275 0.56623
0.392222 -3.12201 0.4279
0.392778 -3.53396 0.685937
0.393333 -3.04348 0.268943
0.393889 -3.52617 0.476871
0.394444 -3.50068 0.35315
0.395 -3.25579 0.278338
0.395556 -3.47885 0.336916
0.396111 -3.42864 0.354948
0.396667 -3.77383 0.462251
0.397222 -3.80576 0.306796
0.397778 -4.11604 0.410031
0.398333 -4.12699 0.339
0.398889 -3.87669 0.241084
0.399444 -4.32345 0.32822
0.4 -4.22485 0.37366
0.400556 -4.60066 0.426341
0.401111 -4.75011 0.51165
0.401667 -4.60116 0.392527
0.402222 -4.52395 0.242668
0.402778 -4.83383 0.292011
0.403333 -4.93108 0.320422
0.403889 -4.80021 0.320542
0.404444 -4.91857 0.253729
0.405 -5.08044 0.388365
0.405556 -5.00237 0.235881
0.406111 -5.20688 0.253506
0.406667 -5.05036 0.220004
0.407222 -5.53092 0.278754
0.407778 -5.3162 0.207753
0.408333 -5.64335 0.295678
0.408889 -5.70992 0.316369
0.409444 -5.92334 0.32658
0.41 -5.66051 0.279584
0.410556 -5.68875 0.386794
0.411111 -5.86035 0.183504
0.411667 -5.63345 0.204018
0.412222 -5.80642 0.200303
0.412778 -5.86486 0.196932
0.413333 -6.2824 0.327863
0.413889 -6.11225 0.289701
0.414444 -6.12355 0.171056
0.415 -6.2036 0.244555
0.415556 -6.28208 0.191931
0.416111 -6.38924 0.238592
0.416667 -6.48915 0.385488
0.417222 -6.27412 0.212729
0.417778 -6.7159 0.264223
0.418333 -6.84953 0.363588
0.418889 -6.53871 0.194983
0.419444 -6.66605 0.401368
0.42 -6.73446 0.191172
0.420556 -6.71813 0.23114
0.421111 -6.67183 0.21605
0.421667 -6.86751 0.237609
0.422222 -6.67975 0.148138
0.422778 -6.9789 0.217991
0.423333 -6.96633 0.215376
0.423889 -7.08769 0.197793
0.424444 -6.98748 0.210972
0.425 -6.95054 0.143357
0.425556 -7.04022 0.228892
0.426111 -7.12458 0.165828
0.426667 -7.41843 0.202364
0.427222 -7.20892 0.178397
0.427778 -7.32199 0.171019
0.428333 -7.28574 0.165333
0.428889 -7.47591 0.169579
0.429444 -7.55766 0.181206
0.43 -7.37194 0.168197
0.430556 -7.50811 0.202444
0.431111 -7.52317 0.162024
0.431667 -7.7527 0.477761
0.432222 -7.67912 0.227898
0.432778 -7.74817 0.206886
0.433333 -7.89321 0.303088
0.433889 -7.83905 0.156672
0.434444 -7.64608 0.15253
0.435 -7.87698 0.19048
0.435556 -7.88253 0.17372
0.436111 -7.70328 0.142016
0.436667 -7.83131 0.174924
0.437222 -7.99415 0.158837
0.437778 -7.86157 0.161013
0.438333 -8.24183 0.38799
0.438889 -7.89683 0.155119
0.439444 -8.04926 0.160708
0.44 -8.0602 0.252923
0.440556 -8.24353 0.173329
0.441111 -8.30776 0.156065
0.441667 -8.20585 0.175046
0.442222 -8.26656 0.174882
0.442778 -8.28257 0.160286
0.443333 -8.61368 0.279114
0.443889 -8.3488 0.160807
0.444444 -8.31532 0.162488
0.445 -8.27845 0.165168
0.445556 -8.59259 0.176641
0.446111 -8.42708 0.135026
0.446667 -8.6429 0.178899
0.447222 -8.48133 0.142875
0.447778 -8.54504 0.148115
0.448333 -8.60719 0.162852
0.448889 -8.58159 0.129665
0.449444 -8.67538 0.218857
0.45 -8.60357 0.155184
0.450556 -8.82268 0.178881
0.451111 -8.6946 0.153111
0.451667 -8.75969 0.179461
0.452222 -8.77298 0.118616
0.452778 -8.7332 0.136263
0.453333 -8.9093 0.212462
0.453889 -8.92931 0.162898
0.454444 -8.94746 0.189994
0.455 -8.99946 0.248669
0.455556 -9.00633 0.131781
0.456111 -8.89297 0.146132
0.456667 -8.99392 0.129243
0.457222 -8.9498 0.135122
0.457778 -9.07543 0.147732
0.458333 -9.06295 0.136771
0.458889 -9.09399 0.178364
0.459444 -9.1375 0.12852
0.46 -9.27977 0.150687
0.460556 -9.23596 0.159653
0.461111 -9.15589 0.113415
0.461667 -9.24742 0.133955
0.462222 -9.17112 0.109919
0.462778 -9.25591 0.175883
0.463333 -9.29636 0.145292
0.463889 -9.30931 0.150178
0.464444 -9.35763 0.133346
0.465 -9.28223 0.130051
0.465556 -9.4634 0.133712
0.466111 -9.4589 0.179836
0.466667 -9.34863 0.116542
0.467222 -9.61516 0.160992
0.467778 -9.50759 0.118843
0.468333 -9.4564 0.122048
0.468889 -9.50751 0.142495
0.469444 -9.5974 0.119936
0.47 -9.51379 0.121517
0.470556 -9.47199 0.103651
0.471111 -9.49307 0.111762
0.471667 -9.61317 0.102833
0.472222 -9.69514 0.12915
0.472778 -9.5435 0.109429
0.473333 -9.50408 0.111542
0.473889 -9.54078 0.0976128
0.474444 -9.66815 0.125774
0.475 -9.6107 0.106901
0.475556 -9.63946 0.100975
0.476111 -9.63812 0.107535
0.476667 -9.65783 0.187434
0.477222 -9.64033 0.103262
0.477778 -9.6933 0.100353
0.478333 -9.70464 0.0958571
0.478889 -9.7135 0.114049
0.479444 -9.74349 0.114479
0.48 -9.73865 0.126698
0.480556 -9.58679 0.0840808
0.481111 -9.93392 0.345708
0.481667 -9.68914 0.102874
0.482222 -9.8056 0.115228
0.482778 -9.87883 0.135532
0.483333 -9.82525 0.0979226
0.483889 -9.72297 0.104046
0.484444 -9.74989 0.0931568
0.485 -9.75189 0.0997618
0.485556 -9.73761 0.0985218
0.486111 -9.75209 0.115603
0.486667 -9.90958 0.141603
0.487222 -9.77461 0.104318
0.487778 -9.79828 0.120848
0.488333 -9.79444 0.0961652
0.488889 -9.80286 0.116598
0.489444 -9.80364 0.0919674
0.49 -9.86401 0.132856
0.490556 -9.74879 0.0998862
0.491111 -9.79536 0.104125
0.491667 -9.79739 0.109425
0.492222 -9.80245 0.0910877
0.492778 -9.81968 0.117574
0.493333 -9.89985 0.102965
0.493889 -9.71504 0.103237
0.494444 -9.78894 0.112125
0.495 -9.74761 0.0929484
0.495556 -9.83741 0.102803
0.496111 -9.81221 0.0933129
0.496667 -9.78708 0.0932484
0.497222 -9.79383 0.102135
0.497778 -9.86666 0.109665
0.498333 -9.83797 0.101891
0.498889 -9.80157 0.101478
0.499444 -9.8305 0.104988
0.5 -9.78265 0.0906854
0.500556 -9.84328 0.134559
0.501111 -9.8481 0.101293
0.501667 -9.82695 0.0935058
0.502222 -9.84089 0.107796
0.502778 -10.0021 0.138322
0.503333 -9.83117 0.104101
0.503889 -9.72749 0.0905468
0.504444 -9.7431 0.0907341
0.505 -9.84811 0.125961
0.505556 -9.78201 0.099535
0.506111 -9.7968 0.0874879
0.506667 -9.66962 0.0838507
0.507222 -9.81907 0.106109
0.507778 -9.79754 0.0921062
0.508333 -9.64927 0.0957856
0.508889 -9.84691 0.114907
0.509444 -9.83662 0.116831
0.51 -9.79022 0.0990893
0.510556 -9.82773 0.111591
0.511111 -9.776 0.0942781
0.511667 -9.87721 0.175872
0.512222 -9.81396 0.131411
0.512778 -9.81293 0.123015
0.513333 -9.87733 0.121271
0.513889 -9.74216 0.0929454
0.514444 -9.8092 0.120168
0.515 -9.77563 0.107333
0.515556 -9.7018 0.101237
0.516111 -9.72186 0.0894384
0.516667 -9.74432 0.10317
0.517222 -9.80925 0.143504
0.517778 -9.83263 0.11959
0.518333 -9.73789 0.0985449
0.518889 -9.69628 0.0995034
0.519444 -9.67447 0.0973609
0.52 -9.7515 0.137717
0.520556 -9.80046 0.0995849
0.521111 -9.7229 0.107028
0.521667 -9.73474 0.116087
0.522222 -9.70085 0.110294
0.522778 -9.60714 0.0975148
0.523333 -9.64688 0.107863
0.523889 -9.72673 0.163233
0.524444 -9.66091 0.121166
0.525 -9.89192 0.491028
0.525556 -9.68454 0.12473
0.526111 -9.54388 0.0980338
0.526667 -9.61224 0.110021
0.527222 -9.6652 0.10453
0.527778 -9.58716 0.117897
0.528333 -9.60427 0.13221
0.528889 -9.65206 0.136691
0.529444 -9.49622 0.113143
0.53 -9.63389 0.132231
0.530556 -9.42679 0.113296
0.531111 -9.4727 0.181362
0.531667 -9.47816 0.114445
0.532222 -9.43709 0.135864
0.532778 -9.41978 0.161686
0.533333 -9.33682 0.110053
0.533889 -9.31349 0.121507
0.534444 -9.39553 0.132316
0.535 -9.4334 0.224923
0.535556 -9.33994 0.142041
0.536111 -9.48871 0.193971
0.536667 -9.28549 0.137763
0.537222 -9.21769 0.14609
0.537778 -9.17537 0.141637
0.538333 -9.10113 0.117934
0.538889 -9.27385 0.177811
0.539444 -9.21915 0.145275
0.54 -9.1288 0.138487
0.540556 -9.00088 0.122236
0.541111 -9.12293 0.143726
0.541667 -8.99981 0.147434
0.542222 -9.11032 0.165255
0.542778 -8.97815 0.124992
0.543333 -8.95563 0.126739
0.543889 -8.84708 0.153254
0.544444 -8.96074 0.193827
0.545 -8.87273 0.135475
0.545556 -8.84853 0.125361
0.546111 -8.86217 0.149888
0.546667 -8.82491 0.161182
0.547222 -8.81209 0.161249
0.547778 -8.82669 0.183459
0.548333 -8.69696 0.150022
0.548889 -8.50858 0.120128
0.549444 -8.6387 0.152036
0.55 -8.6077 0.142826
0.550556 -8.62068 0.146162
0.551111 -8.49074 0.143516
0.551667 -8.4521 0.151503
0.552222 -8.38532 0.13321
0.552778 -8.37962 0.141379
0.553333 -8.5708 0.190365
0.553889 -8.50541 0.157767
0.554444 -8.46712 0.143024
0.555 -8.41929 0.16484
0.555556 -8.26321 0.166619
0.556111 -8.23745 0.125239
0.556667 -8.23116 0.177831
0.557222 -8.30753 0.243775
0.557778 -8.09525 0.124681
0.558333 -8.29652 0.195055
0.558889 -8.07491 0.14205
0.559444 -8.1994 0.218822
0.56 -8.41297 0.332976
0.560556 -8.12786 0.147106
0.561111 -7.99991 0.154914
0.561667 -8.01852 0.145507
0.562222 -7.92654 0.175537
0.562778 -7.7303 0.168738
0.563333 -7.81355 0.154841
0.563889 -7.76528 0.134503
0.564444 -7.88332 0.182178
0.565 -7.83979 0.248526
0.565556 -7.75697 0.14968
0.566111 -7.6944 0.172864
0.566667 -7.85543 0.204463
0.567222 -7.5463 0.217605
0.567778 -7.76424 0.166324
0.568333 -7.6352 0.218046
0.568889 -7.53187 0.215757
0.569444 -7.31536 0.162243
0.57 -7.57376 0.315998
0.570556 -7.52926 0.220986
0.571111 -7.3926 0.165577
0.571667 -7.33274 0.163641
0.572222 -7.20592 0.172244
0.572778 -7.31502 0.214742
0.573333 -7.29805 0.207362
0.573889 -7.08558 0.201603
0.574444 -7.10834 0.225849
0.575 -7.06604 0.172483
0.575556 -6.90772 0.23409
0.576111 -7.09045 0.206721
0.576667 -6.94681 0.232756
0.577222 -7.03407 0.263764
0.577778 -6.72064 0.161381
0.578333 -6.89705 0.22518
0.578889 -6.71097 0.254198
0.579444 -6.5024 0.215695
0.58 -6.51 0.184336
0.580556 -6.81585 0.335544
0.581111 -6.4486 0.198047
0.581667 -6.74209 0.327455
0.582222 -6.50919 0.267044
0.582778 -6.44447 0.215583
0.583333 -6.32737 0.25269
0.583889 -6.22916 0.265971
0.584444 -6.24873 0.253006
0.585 -6.27857 0.311818
0.585556 -6.177 0.249939
0.586111 -6.099 0.224517
0.586667 -5.77394 0.194607
0.587222 -5.78987 0.273333
0.587778 -5.81103 0.329455
0.588333 -5.67364 0.171223
0.588889 -5.59264 0.206011
0.589444 -5.67779 0.251983
0.59 -5.61355 0.23296
0.590556 -5.47619 0.226411
0.591111 -5.47142 0.240867
0.591667 -5.38628 0.256744
0.592222 -5.52269 0.285679
0.592778 -5.47584 0.40009
0.593333 -5.41127 0.281068
0.593889 -5.05176 0.207028
0.594444 -5.34222 0.685074
0.595 -5.19063 0.385218
0.595556 -4.50599 0.209415
0.596111 -4.6641 0.24183
0.596667 -4.68695 0.359456
0.597222 -4.57192 0.276451
0.597778 -4.71313 0.341802
0.598333 -4.22165 0.27565
0.598889 -4.3344 0.286479
0.599444 -4.42804 0.346764
0.6 -4.22793 0.286352
0.600556 -4.0572 0.248367
0.601111 -3.89768 0.262383
0.601667 -3.93969 0.285038
0.602222 -3.73175 0.264465
0.602778 -3.85328 0.477952
0.603333 -4.07897 0.432001
0.603889 -3.51389 0.329048
0.604444 -3.35542 0.464655
0.605 -3.11124 0.355781
0.605556 -3.35475 0.306427
0.606111 -3.51459 0.512804
0.606667 -3.04458 0.294375
0.607222 -3.07512 0.350687
0.607778 -2.72421 0.250993
0.608333 -3.09947 0.424403
0.608889 -2.89822 0.40365
0.609444 -2.59117 0.315136
0.61 -2.95974 0.875955
0.610556 -2.676 0.330221
0.611111 -2.44888 0.466346
0.611667 -3.5971 1.26583
0.612222 -1.98441 0.307678
0.612778 -2.34194 0.598273
0.613333 -1.92936 0.48421
0.613889 -1.32692 0.380558
0.614444 -1.51171 0.424492
0.615 -2.03358 0.817306
0.615556 -1.0512 0.293911
0.616111 -1.29094 0.553126
0.616667 -1.15647 0.335343
0.617222 -1.42374 0.403385
0.617778 -1.78121 0.649511
0.618333 -1.28398 0.522866
0.618889 -0.52519 0.454422
0.619444 -0.748476 0.42074
0.62 -0.469243 0.501643
0.620556 -0.418958 0.468577
0.621111 -1.85392 1.36491
0.621667 0.248075 0.45905
0.622222 -0.100165 0.469905
0.622778 0.199101 0.471855
0.623333 0.148623 0.583708
0.623889 -0.361386 0.923827
0.624444 0.045759 0.713045
0.625 0.237014 0.746609
0.625556 0.46363 0.876864
0.626111 0.50217 0.925522
0.626667 1.36857 0.730433
0.627222 1.24036 0.569691
0.627778 1.13054 0.743327
0.628333 2.144 0.364007
0.628889 1.73923 0.562979
0.629444 2.11673 0.528547
0.63 2.0417 0.527541
0.630556 2.08133 0.419006
0.631111 1.91886 0.707158
0.631667 2.64149 0.599975
0.632222 1.47185 1.40174
0.632778 1.90201 1.3098
0.633333 2.57147 0.889779
0.633889 1.45302 1.03264
0.634444 3.71523 0.480132
0.635 3.34678 0.930648
0.635556 3.16843 0.873134
0.636111 2.94223 0.934454
0.636667 2.86999 1.18925
0.637222 4.54487 0.714898
0.637778 4.00023 0.943863
0.638333 3.9263 0.524702
0.638889 3.72562 0.583553
0.639444 4.38458 0.571616
0.64 4.64999 0.630054
0.640556 3.2158 1.40342
0.641111 4.55397 1.03219
0.641667 5.23925 0.959959
0.642222 4.83409 0.813694
0.642778 4.12146 1.1598
0.643333 5.09069 0.718473
0.643889 4.80969 1.4441
0.644444 5.90438 0.681094
0.645 5.61567 0.771059
0.645556 5.23601 1.3172
0.646111 1.81582 1.95737
0.646667 4.88829 1.65806
0.647222 5.06235 1.04012
0.647778 6.37118 0.592541
0.648333 4.76137 1.03459
0.648889 5.88341 0.85345
0.649444 4.76839 1.25104
0.65 5.17678 1.40097
0.650556 5.09767 1.54343
0.651111 5.59793 0.727214
0.651667 5.70614 1.36553
0.652222 5.82171 0.990338
0.652778 6.29826 1.12708
0.653333 5.39818 0.885812
0.653889 4.43668 1.44136
0.654444 5.8973 0.718588
0.655 4.65539 1.60861
0.655556 6.21371 0.821661
0.656111 6.38441 0.7032
0.656667 6.92346 0.724152
0.657222 7.1933 0.761491
0.657778 3.12159 1.92266
0.658333 6.66665 0.8536
0.658889 5.36421 0.975699
0.659444 5.06019 0.782624
0.66 5.00296 1.11274
0.660556 6.06966 0.988499
0.661111 6.83033 0.553342
0.661667 3.33378 1.80222
0.662222 5.08142 0.749763
0.662778 4.69565 0.75411
0.663333 5.56147 0.769786
0.663889 4.48317 0.940764
0.664444 5.95248 0.447745
0.665 4.81868 0.654035
0.665556 3.65383 1.44979
0.666111 4.74297 0.652895
0.666667 4.1662 1.33501
0.667222 4.0253 0.813451
0.667778 3.94541 0.982711
0.668333 3.77963 0.894578
0.668889 4.1378 0.752681
0.669444 3.13874 0.827283
0.67 3.65598 0.579516
0.670556 3.77192 0.76171
0.671111 4.49999 0.527278
0.671667 4.76072 0.554703
0.672222 3.58127 0.992224
0.672778 3.53709 1.20527
0.673333 3.14759 1.10696
0.673889 2.78019 0.972302
0.674444 3.43423 0.778938
0.675 2.49415 0.829985
0.675556 1.02614 1.89277
0.676111 2.77609 0.742586
0.676667 2.29752 0.67438
0.677222 3.47212 0.550275
0.677778 2.82941 0.704116
0.678333 3.13531 0.591755
0.678889 1.50141 1.40775
0.679444 1.81668 0.793611
0.68 3.31847 0.452244
0.680556 1.91195 1.11925
0.681111 1.17663 1.76715
0.681667 2.1106 0.819944
0.682222 1.25485 0.956586
0.682778 1.74855 0.542749
0.683333 1.71114 0.601837
0.683889 1.78514 0.641975
0.684444 0.846458 0.933109
0.685 1.89141 0.519729
0.685556 0.00284408 1.39133
0.686111 0.912274 0.954922
0.686667 -0.0946094 1.01222
0.687222 0.827222 0.991172
0.687778 0.558541 0.697167
0.688333 0.560273 0.739491
0.688889 0.0674691 1.34385
0.689444 0.131348 0.764212
0.69 -0.6171 1.21445
0.690556 0.176049 0.878871
0.691111 1.22042 0.612038
0.691667 -0.640158 1.51206
0.692222 0.232868 0.939174
0.692778 -0.213962 0.860011
0.693333 -0.0712607 0.801281
0.693889 0.363522 1.12914
0.694444 -1.23999 1.2664
0.695 0.078755 0.7555
0.695556 0.101812 0.830286
0.696111 -0.0366412 0.867585
0.696667 -1.36975 1.08528
0.697222 0.466646 0.503527
0.697778 -1.36159 1.47622
0.698333 0.116583 0.705851
0.698889 -0.75934 0.820089
0.699444 0.0548768 0.907018
0.7 -0.651951 0.860231
0.700556 -0.211353 1.20769
0.701111 -0.194788 0.778684
0.701667 -0.161095 0.973493
0.702222 0.529175 0.596237
0.702778 -0.0459409 0.653583
0.703333 -2.02185 1.49742
0.703889 -1.12846 1.23668
0.704444 -1.76615 0.970912
0.705 -0.799103 1.37587
0.705556 1.11838 0.595602
0.706111 -0.0251408 0.681922
0.706667 -1.13244 1.49643
0.707222 -0.128339 0.834295
0.707778 1.02357 0.653076
0.708333 -0.459476 1.28103
0.708889 0.68612 1.14254
0.709444 0.67305 0.951658
0.71 0.600025 0.792875
0.710556 -0.533941 1.15679
0.711111 0.281546 0.722005
0.711667 1.08945 0.84416
0.712222 0.894518 0.664996
0.712778 1.1439 0.676671
0.713333 1.3264 0.742
0.713889 1.14945 1.01367
0.714444 0.589591 0.699882
0.715 2.21778 0.564163
0.715556 -0.309333 0.969334
0.716111 0.718614 1.03605
0.716667 0.560959 1.22432
0.717222 2.40766 0.782766
0.717778 1.0344 1.23601
0.718333 0.44866 1.19243
0.718889 1.61834 0.962302
0.719444 2.09051 0.906458
0.72 2.14061 0.603595
0.720556 0.787837 1.31499
0.721111 0.952225 0.846388
0.721667 2.34369 0.818424
0.722222 1.12996 1.58632
0.722778 2.58212 0.96526
0.723333 3.82569 0.700735
0.723889 3.5461 0.742318
0.724444 2.43961 0.952309
0.725 3.43446 1.01369
0.725556 2.4867 1.41865
0.726111 3.57312 1.17968
0.726667 3.76005 0.938802
0.727222 3.05197 0.86225
0.727778 3.7812 1.2719
0.728333 4.64328 0.710757
0.728889 3.10619 1.3461
0.729444 2.76152 1.60563
0.73 1.97053 1.7435
0.730556 5.19066 1.3786
0.731111 4.56647 1.12144
0.731667 2.60036 1.62933
0.732222 3.89345 1.35144
0.732778 4.82399 0.920082
0.733333 4.62014 0.780072
0.733889 5.76418 1.13956
0.734444 5.19144 1.04599
0.735 2.32721 1.98288
0.735556 5.34064 1.57511
0.736111 4.61451 1.24377
0.736667 5.95409 1.18872
0.737222 5.59043 1.38049
0.737778 7.30494 0.770969
0.738333 4.73085 1.77857
0.738889 6.18578 1.53349
0.739444 5.46719 1.30132
0.74 5.85337 1.57643
0.740556 6.10803 1.78681
0.741111 5.78648 1.51456
0.741667 5.8784 1.51716
0.742222 9.51459 0.703879
0.742778 6.93548 1.41769
0.743333 6.40197 1.61816
0.743889 6.71747 1.86792
0.744444 6.70174 1.85546
0.745 8.2628 0.777109
0.745556 8.04339 1.54602
0.746111 6.48398 1.53395
0.746667 9.65754 0.782049
0.747222 8.95102 0.780138
0.747778 8.23487 1.12988
0.748333 6.98275 1.58417
0.748889 8.28451 1.30272
0.749444 10.2099 0.846804
0.75 6.7211 1.68788
0.750556 8.0791 1.09058
0.751111 9.48233 0.839346
0.751667 8.46699 0.881476
0.752222 10.0797 0.712153
0.752778 6.95499 1.61806
0.753333 9.55283 0.70213
0.753889 8.77701 0.724018
0.754444 6.56077 1.14647
0.755 5.90066 1.70748
0.755556 7.28597 1.10516
0.756111 4.81419 1.88053
0.756667 7.03473 1.29271
0.757222 6.5069 1.06341
0.757778 7.04174 1.73533
0.758333 7.79689 0.968644
0.758889 7.80175 0.847339
0.759444 5.42279 1.38387
0.76 6.63375 1.06306
0.760556 5.84872 1.44875
0.761111 4.91502 1.49145
0.761667 5.14002 1.19417
0.762222 4.60113 1.65546
0.762778 5.44231 0.958346
0.763333 6.42944 1.03021
0.763889 4.69944 1.19636
0.764444 5.56461 1.15842
0.765 4.93985 0.965691
0.765556 4.58109 1.08257
0.766111 1.80089 1.69022
0.766667 -0.672985 1.97449
0.767222 4.58389 0.848235
0.767778 3.35485 1.03722
0.768333 5.48272 0.618994
0.768889 4.6967 1.05364
0.769444 4.73817 0.792648
0.77 3.76457 1.16833
0.770556 4.10573 0.959526
0.771111 2.16607 1.91281
0.771667 2.44647 0.710563
0.772222 3.43626 0.937145
0.772778 3.98756 0.85243
0.773333 2.66743 1.18007
0.773889 2.27184 0.986968
0.774444 2.6325 0.872071
0.775 2.75316 0.921177
0.775556 0.657024 1.71119
0.776111 1.14727 1.37677
0.776667 2.2329 0.67998
0.777222 1.37655 0.89197
0.777778 2.43898 1.01805
0.778333 2.91554 0.852372
0.778889 3.34416 0.609867
0.779444 1.06944 0.87903
0.78 0.99792 0.938073
0.780556 0.992228 1.02973
0.781111 0.804054 1.15112
0.781667 1.47514 1.23197
0.782222 0.905003 0.715737
0.782778 1.34423 0.723729
0.783333 1.62116 0.777618
0.783889 1.09882 1.01247
0.784444 0.125861 1.35374
0.785 1.11067 0.832919
0.785556 1.35462 1.14992
0.786111 -1.01776 1.39936
0.786667 1.26443 1.11346
0.787222 -0.00788712 0.824085
0.787778 -0.262903 1.07262
0.788333 0.629665 1.04408
0.788889 0.167595 0.896965
0.789444 0.0706468 0.803939
0.79 -0.68907 1.15157
0.790556 -0.0934875 1.1117
0.791111 0.783177 0.617387
0.791667 -0.254569 0.67246
0.792222 -0.408359 0.992908
0.792778 -1.6219 1.25755
0.793333 -0.155817 0.900477
0.793889 0.0292707 1.28919
0.794444 0.146664 1.32194
0.795 -0.830322 1.23744
0.795556 -0.0460162 0.695896
0.796111 -0.48565 1.11877
0.796667 -0.740067 0.787556
0.797222 -0.556803 0.76691
0.797778 -0.548256 0.831296
0.798333 -0.0922369 0.580655
0.798889 0.885828 0.859073
0.799444 -0.444206 0.765819
0.8 -1.14457 1.46015
0.800556 -0.323028 0.953906
0.801111 -0.209296 0.655703
0.801667 0.393434 0.8622
0.802222 -0.627422 1.22602
0.802778 0.157745 0.963302
0.803333 0.79374 0.777897
0.803889 0.0864693 0.626494
0.804444 0.722692 0.699597
0.805 0.104101 0.976445
0.805556 -0.0049407 0.917312
0.806111 -0.351335 0.775536
0.806667 -0.936681 1.24902
0.807222 -0.140961 1.00184
0.807778 0.0890424 0.805543
0.808333 1.5914 0.624712
0.808889 0.983132 0.635632
0.809444 0.951751 0.552248
0.81 -2.53057 1.59068
0.810556 0.956053 0.535684
0.811111 1.07155 0.626633
0.811667 -0.323054 0.823228
0.812222 1.35499 0.579577
0.812778 -1.03772 1.64448
0.813333 1.1656 0.91014
0.813889 0.814647 0.638074
0.814444 0.868022 0.862125
0.815 0.499085 1.05715
0.815556 2.0806 0.468731
0.816111 1.84158 0.594054
0.816667 2.11249 0.774123
0.817222 2.17257 0.924011
0.817778 1.52477 0.609433
0.818333 1.02511 0.823966
0.818889 1.82626 0.956946
0.819444 2.39835 0.541485
0.82 2.9675 0.619391
0.820556 1.5975 1.14148
0.821111 0.690191 1.17405
0.821667 2.26196 0.789486
0.822222 2.19857 0.800624
0.822778 2.7238 0.954536
0.823333 3.29785 0.744878
0.823889 2.33623 1.07609
0.824444 3.40328 0.615485
0.825 4.36655 0.54095
0.825556 2.47906 1.21421
0.826111 2.7355 1.05359
0.826667 2.08406 1.29298
0.827222 3.45942 0.938336
0.827778 4.05196 0.830186
0.828333 4.2678 0.466228
0.828889 3.21848 0.903206
0.829444 4.40786 1.11322
0.83 3.9235 0.891404
0.830556 3.43176 1.05397
0.831111 4.08655 0.648528
0.831667 2.91599 1.01859
0.832222 4.47216 0.6602
0.832778 3.80613 0.851297
0.833333 5.61597 0.75292
0.833889 4.85379 0.802683
0.834444 4.27363 1.46398
0.835 3.81647 1.37886
0.835556 5.26466 1.18775
0.836111 5.76468 0.742359
0.836667 3.55562 1.68717
0.837222 4.36093 1.72426
0.837778 5.59811 1.09186
0.838333 4.31249 1.11121
0.838889 6.05144 0.523731
0.839444 5.32842 1.42765
0.84 5.57321 0.723411
0.840556 4.74858 1.60844
0.841111 6.18734 0.513216
0.841667 5.34903 1.00136
0.842222 4.17698 1.75714
0.842778 5.90171 0.784625
0.843333 5.16654 1.12904
0.843889 5.72922 0.879224
0.844444 5.86824 1.12747
0.845 5.52059 1.43453
0.845556 6.09338 0.671594
0.846111 5.84209 1.39643
0.846667 5.52904 0.623337
0.847222 5.69899 1.60488
0.847778 7.4722 0.43188
0.848333 4.76088 1.78603
0.848889 6.07764 1.30482
0.849444 4.8669 1.12001
0.85 6.99146 0.603303
0.850556 6.50707 0.533762
0.851111 5.30296 0.951551
0.851667 6.331 0.703034
0.852222 4.97597 0.772694
0.852778 5.881 0.885052
0.853333 5.21399 0.775985
0.853889 4.83543 0.710019
0.854444 6.00843 0.708184
0.855 3.0939 1.73398
0.855556 4.43408 1.35009
0.856111 5.84806 0.764992
0.856667 5.58871 0.637447
0.857222 4.64312 0.961904
0.857778 5.02782 0.685047
0.858333 3.7003 1.02268
0.858889 2.53528 1.86022
0.859444 3.67078 0.885061
0.86 4.0383 0.615715
0.860556 3.26643 0.588727
0.861111 4.49114 0.556717
0.861667 3.6597 1.05192
0.862222 3.5998 1.3234
0.862778 2.97521 0.557531
0.863333 3.17402 1.17925
0.863889 3.3359 0.866215
0.864444 3.86233 0.413014
0.865 2.44035 1.42504
0.865556 3.02754 0.58835
0.866111 3.27039 0.768886
0.866667 2.31589 0.660046
0.867222 2.21546 0.514703
0.867778 1.16817 0.969592
0.868333 2.7568 0.560736
0.868889 2.03128 0.647664
0.869444 1.94442 0.592444
0.87 1.51282 0.503663
0.870556 1.36295 0.640805
0.871111 1.48809 0.66614
0.871667 1.10032 0.847593
0.872222 1.00636 0.703672
0.872778 0.130771 1.19956
0.873333 1.24598 0.480239
0.873889 1.136 0.400471
0.874444 -0.830445 1.67298
0.875 0.798021 0.5086
0.875556 0.436873 0.448635
0.876111 0.853653 0.340446
0.876667 0.824879 0.353371
0.877222 0.398604 0.395557
0.877778 -0.189505 0.855262
0.878333 -0.405279 0.647989
0.878889 -0.462089 0.574728
0.879444 -0.564804 0.407323
0.88 -0.318585 0.367281
0.880556 -0.917372 0.851762
0.881111 -0.67449 0.381078
0.881667 -0.837398 0.408799
0.882222 -0.925522 0.475763
0.882778 -2.15061 0.759046
0.883333 -1.81833 0.544672
0.883889 -1.46055 0.570961
0.884444 -1.2373 0.377761
0.885 -1.55114 0.309748
0.885556 -1.63914 0.381671
0.886111 -1.50525 0.393952
0.886667 -2.22603 0.499451
0.887222 -2.12217 0.330323
0.887778 -2.33581 0.613604
0.888333 -2.70171 0.441324
0.888889 -2.65948 0.471564
0.889444 -2.51058 0.337513
0.89 -2.41013 0.327749
0.890556 -2.98946 0.541867
0.891111 -2.70093 0.290857
0.891667 -3.18458 0.378304
0.892222 -3.19042 0.371948
0.892778 -3.17654 0.393043
0.893333 -2.933 0.310704
0.893889 -3.58078 0.417776
0.894444 -3.49634 0.4216
0.895 -3.55759 0.313528
0.895556 -3.91994 0.396061
0.896111 -3.81023 0.371
0.896667 -4.01332 0.35127
0.897222 -3.96222 0.417918
0.897778 -3.9972 0.284175
0.898333 -3.93665 0.255949
0.898889 -4.1749 0.274652
0.899444 -4.24974 0.27416
0.9 -4.32593 0.490352
0.900556 -4.6035 0.364794
0.901111 -4.41841 0.278624
0.901667 -4.70878 0.311819
0.902222 -4.52735 0.308278
0.902778 -4.81346 0.442426
0.903333 -4.68153 0.297179
0.903889 -4.84728 0.237304
0.904444 -4.84769 0.252019
0.905 -4.9365 0.240466
0.905556 -4.81689 0.226745
0.906111 -5.2416 0.246555
0.906667 -5.25224 0.226787
0.907222 -5.69198 0.614478
0.907778 -5.56356 0.272205
0.908333 -5.44429 0.23977
0.908889 -5.61727 0.350261
0.909444 -5.9407 0.359228
0.91 -5.47011 0.170903
0.910556 -5.66412 0.324531
0.911111 -5.93697 0.286204
0.911667 -6.00854 0.428211
0.912222 -6.01129 0.230113
0.912778 -5.77445 0.224924
0.913333 -6.11517 0.252001
0.913889 -6.149 0.222054
0.914444 -6.04245 0.213557
0.915 -6.02906 0.185923
0.915556 -6.40942 0.207067
0.916111 -6.59029 0.48769
0.916667 -6.22738 0.227031
0.917222 -6.51904 0.24372
0.917778 -6.48508 0.198533
0.918333 -6.5011 0.19308
0.918889 -6.55004 0.2139
0.919444 -6.64728 0.256731
0.92 -6.65195 0.208931
0.920556 -6.55417 0.179712
0.921111 -7.05931 0.293282
0.921667 -6.9715 0.209718
0.922222 -6.75427 0.162624
0.922778 -6.93188 0.166404
0.923333 -7.06278 0.186705
0.923889 -6.91999 0.174585
0.924444 -7.12622 0.190366
0.925 -7.14435 0.276706
0.925556 -7.17848 0.169414
0.926111 -7.37429 0.262082
0.926667 -7.16547 0.177531
0.927222 -7.09473 0.16244
0.927778 -7.19587 0.149719
0.928333 -7.47512 0.211935
0.928889 -7.3463 0.200555
0.929444 -7.53268 0.195512
0.93 -7.56642 0.217562
0.930556 -7.71727 0.199003
0.931111 -7.49263 0.166142
0.931667 -7.8458 0.25226
0.932222 -7.56888 0.164965
0.932778 -7.74596 0.304356
0.933333 -7.82271 0.194339
0.933889 -7.82282 0.230884
0.934444 -7.90148 0.152618
0.935 -7.74538 0.159093
0.935556 -7.91675 0.17748
0.936111 -8.0559 0.280991
0.936667 -7.84876 0.148693
0.937222 -8.19566 0.366342
0.937778 -7.92821 0.176939
0.938333 -7.98841 0.149721
0.938889 -7.95694 0.137716
0.939444 -8.10716 0.203725
0.94 -8.11329 0.162822
0.940556 -8.09793 0.15788
0.941111 -8.24345 0.146592
0.941667 -8.22348 0.197475
0.942222 -8.24607 0.146689
0.942778 -8.24921 0.136484
0.943333 -8.42924 0.169562
0.943889 -8.30039 0.176491
0.944444 -8.41795 0.185202
0.945 -8.46068 0.188709
0.945556 -8.32136 0.138147
0.946111 -8.3649 0.15367
0.946667 -8.3392 0.131771
0.947222 -8.64178 0.151816
0.947778 -8.42885 0.164422
0.948333 -8.55211 0.158543
0.948889 -8.71085 0.219952
0.949444 -8.70586 0.146555
0.95 -8.66556 0.167906
0.950556 -8.71477 0.156776
0.951111 -8.66812 0.279472
0.951667 -8.73555 0.232183
0.952222 -8.75541 0.149119
0.952778 -8.73404 0.126892
0.953333 -8.79593 0.134688
0.953889 -8.78046 0.12424
0.954444 -8.80588 0.147515
0.955 -8.90929 0.141024
0.955556 -9.11694 0.226342
0.956111 -8.94808 0.144086
0.956667 -9.10221 0.164292
0.957222 -9.15241 0.140023
0.957778 -9.095 0.13969
0.958333 -8.92011 0.110791
0.958889 -9.2256 0.1408
0.959444 -9.17572 0.149742
0.96 -9.00711 0.174811
0.960556 -9.30644 0.204905
0.961111 -9.22362 0.135134
0.961667 -9.17396 0.128106
0.962222 -9.27515 0.161267
0.962778 -9.30349 0.126677
0.963333 -9.27683 0.144702
0.963889 -9.23396 0.126076
0.964444 -9.34942 0.126024
0.965 -9.3306 0.122145
0.965556 -9.45854 0.170346
0.966111 -9.46973 0.123523
0.966667 -9.4716 0.165458
0.967222 -9.44325 0.108034
0.967778 -9.43694 0.138419
0.968333 -9.38802 0.115202
0.968889 -9.47146 0.114055
0.969444 -9.61275 0.161349
0.97 -9.61311 0.123203
0.970556 -9.53628 0.118845
0.971111 -9.52498 0.1319
0.971667 -9.56828 0.128147
0.972222 -9.53515 0.10764
0.972778 -9.71471 0.144758
0.973333 -9.63636 0.118305
0.973889 -9.65187 0.134818
0.974444 -9.74854 0.10767
0.975 -9.75373 0.126437
0.975556 -9.77872 0.162351
0.976111 -9.69771 0.130165
0.976667 -9.61044 0.111397
0.977222 -9.69533 0.130527
0.977778 -9.70928 0.112016
0.978333 -9.75463 0.114022
0.978889 -9.68409 0.103761
0.979444 -9.943 0.173013
0.98 -9.7654 0.147522
0.980556 -9.86056 0.122637
0.981111 -9.93459 0.126569
0.981667 -9.74542 0.113135
0.982222 -9.62872 0.0879259
0.982778 -9.77951 0.131827
0.983333 -9.79741 0.119175
0.983889 -9.74363 0.108184
0.984444 -9.94682 0.128175
0.985 -9.83217 0.127901
0.985556 -9.78432 0.13623
0.986111 -9.83549 0.107819
0.986667 -9.83985 0.114212
0.987222 -9.78673 0.0948517
0.987778 -9.85572 0.103768
0.988333 -9.79907 0.120307
0.988889 -9.79525 0.103394
0.989444 -9.7855 0.0946864
0.99 -9.94861 0.187011
0.990556 -9.80905 0.100359
0.991111 -9.77457 0.102746
0.991667 -9.80139 0.153318
0.992222 -9.84536 0.104658
0.992778 -9.87631 0.108574
0.993333 -9.78212 0.126121
0.993889 -9.84874 0.0923812
0.994444 -9.77362 0.0874799
0.995 -9.77331 0.0972199
0.995556 -9.71553 0.12089
0.996111 -9.79344 0.0982302
0.996667 -9.77024 0.113878
0.997222 -9.87415 0.108271
0.997778 -9.78845 0.0905701
0.998333 -9.80619 0.106268
0.998889 -9.85692 0.123101
0.999444 -9.80729 0.106881
1 -9.82782 0.120776
