# Supplementary material for: Diffusion and Adsorption of 2‑Methylpentane and 3‑Methylpentane in MFI-Type Zeolite Crystals
Source: J Phys Chem C Nanomater Interfaces. 2026 May 5;130(20):7242–52. doi: 10.1021/acs.jpcc.6c02168 (PMC13200187; doi:10.1021/acs.jpcc.6c02168)
Supplement: Supplementary file 2 [file jp6c02168_si_002.zip › dcTST_input_files/3MP/TST_b12/Profile.dat]

# 1801
# 0.4
# 0.25 0.45 3.9758
# 0.1 0.4
0 10.1324 1.00783
0.000555556 9.24383 1.36318
0.00111111 6.02529 1.93169
0.00166667 8.32303 1.18949
0.00222222 6.54602 1.97088
0.00277778 9.69459 0.817256
0.00333333 9.98193 1.09788
0.00388889 11.1058 0.649259
0.00444444 8.88 1.2975
0.005 9.27289 1.02839
0.00555556 9.50377 0.839605
0.00611111 9.02192 1.00906
0.00666667 8.44495 0.733656
0.00722222 6.47264 1.42914
0.00777778 6.8504 1.86093
0.00833333 7.9449 0.98419
0.00888889 8.66985 1.1805
0.00944444 8.69301 0.947164
0.01 7.43681 1.24717
0.0105556 7.78967 1.51559
0.0111111 7.43166 1.11712
0.0116667 8.26944 0.743317
0.0122222 6.18553 1.12976
0.0127778 7.57842 0.816015
0.0133333 6.79216 1.58647
0.0138889 6.995 0.938447
0.0144444 7.87225 0.721575
0.015 3.65589 1.95724
0.0155556 6.51641 0.575318
0.0161111 5.29948 1.23056
0.0166667 6.30416 1.36985
0.0172222 5.25774 1.37881
0.0177778 6.10787 1.14681
0.0183333 4.44792 1.59161
0.0188889 4.74093 0.958029
0.0194444 6.31776 0.980898
0.02 4.81243 0.922127
0.0205556 5.2724 0.958647
0.0211111 4.47733 0.654594
0.0216667 5.39209 0.543142
0.0222222 5.31724 0.72866
0.0227778 3.76592 1.23149
0.0233333 4.85682 0.790162
0.0238889 3.75147 1.07528
0.0244444 4.43227 0.620211
0.025 4.11282 0.987912
0.0255556 4.38247 0.929418
0.0261111 0.0977154 1.95047
0.0266667 1.27994 1.8933
0.0272222 3.18245 0.924471
0.0277778 2.97621 0.658919
0.0283333 2.58677 0.929444
0.0288889 3.78169 0.525996
0.0294444 2.19476 1.17653
0.03 2.32546 1.17986
0.0305556 3.03019 0.588072
0.0311111 2.25804 0.852957
0.0316667 3.28272 0.507888
0.0322222 2.24497 0.867105
0.0327778 2.33025 1.12572
0.0333333 2.17866 0.957808
0.0338889 1.63815 0.779513
0.0344444 1.64368 1.18262
0.035 2.83674 0.838883
0.0355556 2.34353 0.685797
0.0361111 1.49521 1.38499
0.0366667 1.11737 1.03138
0.0372222 2.09158 0.847029
0.0377778 2.00681 0.562317
0.0383333 1.61043 0.690946
0.0388889 2.07446 0.616899
0.0394444 1.15962 0.857536
0.04 2.41042 0.609027
0.0405556 1.69197 0.598833
0.0411111 1.314 0.610348
0.0416667 0.680428 0.918004
0.0422222 1.63382 0.507572
0.0427778 1.02982 0.71232
0.0433333 1.19354 0.895316
0.0438889 0.677176 0.540735
0.0444444 0.834022 0.743915
0.045 0.629737 0.884831
0.0455556 1.40156 0.616623
0.0461111 0.691038 0.942305
0.0466667 1.67208 0.471935
0.0472222 1.66304 0.656361
0.0477778 0.38834 0.787104
0.0483333 1.6982 0.596881
0.0488889 0.846951 0.986338
0.0494444 1.65732 0.556259
0.05 2.01627 0.463382
0.0505556 0.487635 0.917299
0.0511111 0.00464609 1.19696
0.0516667 1.52668 0.482935
0.0522222 1.09911 0.863142
0.0527778 0.10847 1.29105
0.0533333 1.71427 0.668888
0.0538889 1.87272 0.595778
0.0544444 0.962524 0.677606
0.055 0.438372 0.882701
0.0555556 1.73875 0.724385
0.0561111 -0.770473 1.01869
0.0566667 2.20244 0.545009
0.0572222 1.45127 0.517118
0.0577778 0.778244 1.0229
0.0583333 1.15079 1.05386
0.0588889 1.05681 1.02866
0.0594444 1.86205 0.426378
0.06 2.27182 0.839479
0.0605556 1.30646 0.91892
0.0611111 1.83861 0.582107
0.0616667 2.09917 0.856526
0.0622222 2.34651 0.635985
0.0627778 2.68021 0.623409
0.0633333 1.78194 0.448746
0.0638889 2.90226 0.888368
0.0644444 2.11247 0.780324
0.065 1.8721 0.537369
0.0655556 2.25026 0.918505
0.0661111 2.28335 0.932194
0.0666667 2.98003 0.503652
0.0672222 1.46976 1.02754
0.0677778 2.63775 0.81578
0.0683333 3.15437 0.522511
0.0688889 2.21023 0.790498
0.0694444 2.95027 0.753665
0.07 3.88453 0.651751
0.0705556 1.05767 1.72022
0.0711111 4.34454 0.415797
0.0716667 4.55885 0.60417
0.0722222 2.61208 1.2082
0.0727778 4.15 0.519617
0.0733333 3.80743 0.669785
0.0738889 2.34515 1.33004
0.0744444 4.62224 0.545044
0.075 3.95744 0.913225
0.0755556 3.07013 1.13643
0.0761111 4.15506 0.629865
0.0766667 4.02756 0.926212
0.0772222 4.55307 1.04644
0.0777778 4.8256 0.675956
0.0783333 2.92811 0.990118
0.0788889 4.73113 0.577232
0.0794444 4.49443 0.948772
0.08 4.26773 0.65117
0.0805556 4.83365 0.696835
0.0811111 4.18268 1.74772
0.0816667 4.1359 0.856664
0.0822222 4.66965 1.06302
0.0827778 5.4297 0.597868
0.0833333 5.26099 0.785743
0.0838889 5.93801 1.02666
0.0844444 5.66986 0.732029
0.085 4.48443 0.800301
0.0855556 4.96738 0.984601
0.0861111 5.62978 1.18287
0.0866667 4.88622 0.713011
0.0872222 3.8269 1.35908
0.0877778 6.33838 0.743008
0.0883333 6.21639 0.693441
0.0888889 2.08921 1.84821
0.0894444 5.50238 0.858108
0.09 3.53637 1.41219
0.0905556 4.68351 0.937562
0.0911111 5.30272 1.73868
0.0916667 4.66673 1.15275
0.0922222 5.54481 0.925316
0.0927778 5.05467 1.19356
0.0933333 6.30424 0.841846
0.0938889 5.93486 0.952848
0.0944444 5.21389 1.15004
0.095 6.22281 0.756302
0.0955556 4.26644 1.26086
0.0961111 4.66388 1.23346
0.0966667 5.47449 1.37676
0.0972222 6.29027 0.890036
0.0977778 6.86047 0.598168
0.0983333 4.87346 1.32006
0.0988889 3.52138 1.95426
0.0994444 5.87449 1.06868
0.1 5.28084 1.61512
0.100556 5.05082 0.978752
0.101111 6.59816 0.621773
0.101667 3.87132 1.85205
0.102222 5.69658 1.20285
0.102778 5.9531 0.68757
0.103333 5.21326 1.5724
0.103889 7.45801 0.514556
0.104444 5.43165 0.737236
0.105 5.96322 0.907429
0.105556 4.23155 1.07864
0.106111 5.14478 1.10812
0.106667 5.18926 1.20333
0.107222 5.94622 0.692431
0.107778 2.16155 1.83878
0.108333 6.06781 0.833374
0.108889 4.85165 0.884672
0.109444 5.47814 0.921301
0.11 6.11931 0.905839
0.110556 5.07165 1.19421
0.111111 5.26348 0.636499
0.111667 5.32736 0.634099
0.112222 4.89506 1.23595
0.112778 5.41638 0.644413
0.113333 4.84835 0.680569
0.113889 4.40965 0.682411
0.114444 4.7516 1.01588
0.115 4.0811 0.771991
0.115556 4.39517 0.731758
0.116111 4.05894 0.664181
0.116667 4.98814 0.328342
0.117222 4.1159 0.656808
0.117778 3.33077 0.719728
0.118333 2.54759 1.04235
0.118889 3.22917 1.03024
0.119444 3.49348 0.531078
0.12 3.08909 0.915561
0.120556 3.30497 0.502706
0.121111 2.51613 1.00121
0.121667 2.52842 0.635807
0.122222 2.8346 0.551966
0.122778 2.59228 0.457381
0.123333 0.796923 1.44639
0.123889 2.04903 0.817276
0.124444 2.02963 0.742394
0.125 1.59539 1.02824
0.125556 1.77191 0.656816
0.126111 0.824356 0.868565
0.126667 1.41707 0.679828
0.127222 1.25382 0.49616
0.127778 1.1114 0.54491
0.128333 0.352777 0.743058
0.128889 0.989423 0.523561
0.129444 0.691465 0.653454
0.13 -1.41705 1.78627
0.130556 1.10774 0.381709
0.131111 0.445606 0.383845
0.131667 0.164185 0.409029
0.132222 -0.0527187 0.575073
0.132778 -0.0722147 0.536482
0.133333 0.0444579 0.299729
0.133889 -0.869808 0.829131
0.134444 -0.47585 0.575962
0.135 -0.859312 0.367404
0.135556 -1.01151 0.681496
0.136111 -0.695674 0.349451
0.136667 -1.32064 0.72767
0.137222 -0.982767 0.447011
0.137778 -1.88839 1.16662
0.138333 -1.20019 0.355902
0.138889 -1.41944 0.412654
0.139444 -2.20406 0.61639
0.14 -1.58041 0.456308
0.140556 -1.78587 0.422718
0.141111 -2.13574 0.395221
0.141667 -2.37337 0.398945
0.142222 -2.13705 0.320055
0.142778 -2.38175 0.490853
0.143333 -2.42606 0.278443
0.143889 -2.61611 0.258578
0.144444 -2.45995 0.28144
0.145 -2.73331 0.344249
0.145556 -2.90543 0.36376
0.146111 -3.42193 0.494031
0.146667 -3.03177 0.400962
0.147222 -3.46878 0.385077
0.147778 -3.82145 0.568679
0.148333 -3.99547 0.428898
0.148889 -3.39986 0.217142
0.149444 -4.00936 0.60621
0.15 -3.7733 0.417533
0.150556 -3.78268 0.32466
0.151111 -3.75536 0.208982
0.151667 -4.25167 0.392221
0.152222 -3.92055 0.249938
0.152778 -4.40993 0.495688
0.153333 -4.05537 0.24479
0.153889 -4.41628 0.304287
0.154444 -4.22711 0.204799
0.155 -4.53267 0.216808
0.155556 -4.96278 0.254678
0.156111 -4.979 0.381737
0.156667 -4.76755 0.265913
0.157222 -4.74033 0.20526
0.157778 -5.00803 0.26604
0.158333 -5.11707 0.30516
0.158889 -5.19025 0.351099
0.159444 -5.46881 0.323031
0.16 -5.17572 0.196831
0.160556 -5.28727 0.205063
0.161111 -5.56307 0.268081
0.161667 -5.42962 0.191506
0.162222 -5.59956 0.232504
0.162778 -5.66204 0.215494
0.163333 -5.97561 0.614429
0.163889 -5.68188 0.189967
0.164444 -5.85982 0.208251
0.165 -5.80011 0.200501
0.165556 -6.08971 0.243116
0.166111 -6.07483 0.222746
0.166667 -6.05495 0.214718
0.167222 -6.16183 0.188774
0.167778 -6.24705 0.202083
0.168333 -6.24273 0.205226
0.168889 -6.33563 0.196478
0.169444 -6.34888 0.183571
0.17 -6.47981 0.202724
0.170556 -6.35567 0.184413
0.171111 -6.39582 0.193918
0.171667 -6.45794 0.214392
0.172222 -6.6415 0.198123
0.172778 -6.86929 0.300655
0.173333 -6.66719 0.21509
0.173889 -6.80249 0.234561
0.174444 -6.81145 0.194915
0.175 -7.01658 0.231195
0.175556 -6.76914 0.167319
0.176111 -7.05414 0.269106
0.176667 -6.98358 0.220256
0.177222 -7.0135 0.212586
0.177778 -7.12711 0.205347
0.178333 -7.07436 0.149739
0.178889 -7.09885 0.168841
0.179444 -7.12311 0.140719
0.18 -7.27655 0.177696
0.180556 -7.33638 0.237751
0.181111 -7.435 0.191543
0.181667 -7.26979 0.185602
0.182222 -7.39008 0.206073
0.182778 -7.50006 0.162109
0.183333 -7.32429 0.150436
0.183889 -7.45975 0.2068
0.184444 -7.67523 0.182329
0.185 -7.60615 0.228059
0.185556 -7.84896 0.274872
0.186111 -7.71935 0.199999
0.186667 -7.83539 0.160261
0.187222 -7.71969 0.148214
0.187778 -7.82663 0.169402
0.188333 -7.84221 0.142308
0.188889 -7.88254 0.214429
0.189444 -8.09827 0.182659
0.19 -7.8995 0.136186
0.190556 -8.10997 0.192735
0.191111 -7.9655 0.187924
0.191667 -8.06517 0.19108
0.192222 -8.081 0.146192
0.192778 -8.13252 0.16016
0.193333 -8.01869 0.132899
0.193889 -8.31618 0.145171
0.194444 -8.1356 0.139219
0.195 -8.33602 0.148593
0.195556 -8.23333 0.138564
0.196111 -8.31748 0.185141
0.196667 -8.29582 0.147833
0.197222 -8.41431 0.147833
0.197778 -8.44926 0.155887
0.198333 -8.59086 0.154422
0.198889 -8.49631 0.122476
0.199444 -8.59457 0.139363
0.2 -8.4829 0.130347
0.200556 -8.76138 0.197435
0.201111 -8.76856 0.151307
0.201667 -8.76727 0.181657
0.202222 -8.55636 0.122462
0.202778 -8.72109 0.118634
0.203333 -8.78561 0.128013
0.203889 -8.73051 0.122766
0.204444 -8.79803 0.147076
0.205 -8.93788 0.167053
0.205556 -8.84356 0.143444
0.206111 -8.91499 0.117712
0.206667 -9.04943 0.193194
0.207222 -8.91215 0.127071
0.207778 -8.93145 0.120627
0.208333 -9.09323 0.199275
0.208889 -8.96535 0.102457
0.209444 -9.05127 0.12123
0.21 -9.13692 0.133981
0.210556 -9.14537 0.139187
0.211111 -9.19714 0.122218
0.211667 -9.21481 0.127857
0.212222 -9.30468 0.126828
0.212778 -9.24645 0.116125
0.213333 -9.27862 0.152611
0.213889 -9.31395 0.249309
0.214444 -9.34714 0.131618
0.215 -9.31391 0.105795
0.215556 -9.32501 0.165351
0.216111 -9.33652 0.105673
0.216667 -9.47927 0.115627
0.217222 -9.37186 0.162589
0.217778 -9.39101 0.110295
0.218333 -9.41798 0.11487
0.218889 -9.42523 0.113196
0.219444 -9.62264 0.142518
0.22 -9.47443 0.111358
0.220556 -9.51506 0.105632
0.221111 -9.51118 0.0958009
0.221667 -9.56046 0.108434
0.222222 -9.46614 0.0990415
0.222778 -9.67973 0.160955
0.223333 -9.50831 0.0990184
0.223889 -9.71665 0.163718
0.224444 -9.58364 0.102522
0.225 -9.58505 0.0954736
0.225556 -9.68511 0.124669
0.226111 -9.72312 0.104704
0.226667 -9.77603 0.107996
0.227222 -9.66057 0.125158
0.227778 -9.67228 0.10625
0.228333 -9.7928 0.118926
0.228889 -9.73653 0.103367
0.229444 -9.77484 0.102994
0.23 -9.78523 0.121455
0.230556 -9.69923 0.0972729
0.231111 -9.83717 0.126806
0.231667 -9.84612 0.116839
0.232222 -9.8162 0.12169
0.232778 -9.83056 0.100622
0.233333 -9.78945 0.112564
0.233889 -9.78511 0.126952
0.234444 -9.74577 0.0937825
0.235 -9.77846 0.102215
0.235556 -9.8048 0.129037
0.236111 -9.88858 0.132567
0.236667 -9.85925 0.0928223
0.237222 -9.88627 0.11734
0.237778 -9.85733 0.129699
0.238333 -9.86347 0.105732
0.238889 -9.90423 0.102517
0.239444 -9.88595 0.11354
0.24 -9.87733 0.107551
0.240556 -9.95642 0.11569
0.241111 -9.95425 0.120017
0.241667 -9.81654 0.117372
0.242222 -9.9598 0.129967
0.242778 -9.89902 0.12308
0.243333 -9.87414 0.0987953
0.243889 -9.85221 0.0967798
0.244444 -9.91428 0.104132
0.245 -9.96159 0.105253
0.245556 -9.92494 0.112002
0.246111 -9.83704 0.105781
0.246667 -9.87128 0.102234
0.247222 -9.81706 0.0937233
0.247778 -9.95449 0.123157
0.248333 -9.89785 0.118697
0.248889 -9.96123 0.123676
0.249444 -10.0622 0.301508
0.25 -10.0045 0.128272
0.250556 -9.9888 0.129508
0.251111 -9.89339 0.11939
0.251667 -9.95973 0.138815
0.252222 -9.83679 0.090593
0.252778 -9.89482 0.0945482
0.253333 -9.86466 0.113739
0.253889 -9.89671 0.0965215
0.254444 -9.92812 0.149588
0.255 -9.97767 0.106063
0.255556 -9.94348 0.11648
0.256111 -9.89958 0.0977472
0.256667 -9.8844 0.110896
0.257222 -10.0146 0.187825
0.257778 -9.7961 0.102629
0.258333 -9.90662 0.107551
0.258889 -10.0103 0.110022
0.259444 -9.88701 0.123142
0.26 -9.87507 0.114314
0.260556 -9.91202 0.128793
0.261111 -9.89191 0.134916
0.261667 -9.85452 0.113595
0.262222 -9.96815 0.129818
0.262778 -9.85429 0.110231
0.263333 -9.82295 0.0943281
0.263889 -9.88886 0.13443
0.264444 -9.84256 0.107256
0.265 -9.75689 0.110283
0.265556 -9.85676 0.108531
0.266111 -9.80387 0.109004
0.266667 -9.78523 0.112548
0.267222 -9.6892 0.0972421
0.267778 -9.75239 0.126882
0.268333 -9.73107 0.0991555
0.268889 -9.77233 0.12168
0.269444 -9.75074 0.122686
0.27 -9.66627 0.1212
0.270556 -9.69835 0.102332
0.271111 -9.68345 0.0926688
0.271667 -9.71507 0.114331
0.272222 -9.78409 0.119433
0.272778 -9.65154 0.113521
0.273333 -9.52642 0.092755
0.273889 -9.61426 0.109977
0.274444 -9.66965 0.117101
0.275 -9.58732 0.100406
0.275556 -9.67826 0.117399
0.276111 -9.60054 0.0977735
0.276667 -9.52155 0.115101
0.277222 -9.69369 0.128306
0.277778 -9.58712 0.105784
0.278333 -9.52068 0.102433
0.278889 -9.5008 0.10993
0.279444 -9.46597 0.112919
0.28 -9.50623 0.129914
0.280556 -9.46306 0.115875
0.281111 -9.48116 0.14063
0.281667 -9.4628 0.102497
0.282222 -9.42654 0.131308
0.282778 -9.36031 0.104007
0.283333 -9.28635 0.153594
0.283889 -9.37118 0.115282
0.284444 -9.34604 0.137828
0.285 -9.33408 0.167696
0.285556 -9.22858 0.115429
0.286111 -9.15812 0.133681
0.286667 -9.18706 0.106532
0.287222 -9.25432 0.12401
0.287778 -9.2518 0.117886
0.288333 -9.1263 0.115588
0.288889 -9.18681 0.152119
0.289444 -9.20733 0.126605
0.29 -9.01323 0.111722
0.290556 -9.02259 0.109443
0.291111 -8.95522 0.1188
0.291667 -8.94446 0.122793
0.292222 -8.97329 0.140037
0.292778 -8.92229 0.137411
0.293333 -9.08957 0.207073
0.293889 -9.01882 0.223651
0.294444 -8.80222 0.111998
0.295 -8.83875 0.15444
0.295556 -8.73707 0.125867
0.296111 -8.83668 0.14428
0.296667 -8.67111 0.160937
0.297222 -8.73459 0.165061
0.297778 -8.55883 0.128721
0.298333 -8.63537 0.130357
0.298889 -8.54947 0.119039
0.299444 -8.69359 0.188574
0.3 -8.46216 0.134775
0.300556 -8.55717 0.136965
0.301111 -8.33434 0.125193
0.301667 -8.47503 0.183023
0.302222 -8.52329 0.190174
0.302778 -8.47888 0.194589
0.303333 -8.37826 0.128851
0.303889 -8.29406 0.176246
0.304444 -8.28129 0.147819
0.305 -8.3782 0.250549
0.305556 -8.141 0.131963
0.306111 -8.21685 0.14121
0.306667 -8.16916 0.177622
0.307222 -8.22892 0.18976
0.307778 -8.23831 0.202953
0.308333 -8.01689 0.16574
0.308889 -8.18469 0.233916
0.309444 -8.0666 0.175117
0.31 -8.07137 0.239556
0.310556 -7.8044 0.185867
0.311111 -7.83519 0.183612
0.311667 -7.89249 0.204818
0.312222 -7.71444 0.143787
0.312778 -7.65269 0.158125
0.313333 -7.64256 0.173287
0.313889 -7.79332 0.305862
0.314444 -7.60386 0.221815
0.315 -7.75084 0.188678
0.315556 -7.65515 0.189919
0.316111 -7.67477 0.553001
0.316667 -7.46606 0.192413
0.317222 -7.42268 0.182464
0.317778 -7.36528 0.178772
0.318333 -7.45218 0.206924
0.318889 -7.5313 0.223603
0.319444 -7.24656 0.24832
0.32 -7.18324 0.178414
0.320556 -6.95135 0.12686
0.321111 -7.15348 0.225262
0.321667 -7.04501 0.158508
0.322222 -7.09331 0.197148
0.322778 -7.06753 0.203862
0.323333 -6.93947 0.219846
0.323889 -6.92185 0.19016
0.324444 -6.62139 0.197678
0.325 -6.99637 0.310157
0.325556 -6.80049 0.229222
0.326111 -6.95262 0.266329
0.326667 -6.60999 0.276344
0.327222 -6.53288 0.194847
0.327778 -6.38601 0.176403
0.328333 -6.3084 0.147296
0.328889 -6.46536 0.291454
0.329444 -6.34267 0.172688
0.33 -6.32257 0.212957
0.330556 -6.14709 0.196964
0.331111 -6.25482 0.36431
0.331667 -5.91899 0.136259
0.332222 -6.09882 0.236442
0.332778 -6.11447 0.431872
0.333333 -6.06957 0.246176
0.333889 -5.94997 0.205132
0.334444 -5.81683 0.174448
0.335 -6.06757 0.259074
0.335556 -5.76435 0.231434
0.336111 -5.63818 0.205391
0.336667 -5.82677 0.209152
0.337222 -5.5558 0.243051
0.337778 -5.64659 0.276243
0.338333 -5.52564 0.343887
0.338889 -5.20098 0.187404
0.339444 -5.13432 0.292835
0.34 -5.35199 0.231995
0.340556 -4.96877 0.231511
0.341111 -4.92938 0.198217
0.341667 -4.93637 0.401954
0.342222 -4.77379 0.459639
0.342778 -4.83811 0.215381
0.343333 -4.74114 0.298719
0.343889 -4.6109 0.383517
0.344444 -4.4521 0.278659
0.345 -4.32395 0.229227
0.345556 -4.34281 0.239581
0.346111 -4.04876 0.203389
0.346667 -4.1601 0.25866
0.347222 -3.86844 0.208001
0.347778 -3.96006 0.194563
0.348333 -4.13751 0.44471
0.348889 -3.7557 0.206343
0.349444 -3.93435 0.33643
0.35 -3.60158 0.276154
0.350556 -3.41678 0.238952
0.351111 -3.45894 0.34691
0.351667 -3.07602 0.279685
0.352222 -3.67884 0.484329
0.352778 -3.02364 0.248171
0.353333 -3.17595 0.462579
0.353889 -2.75368 0.303486
0.354444 -2.82257 0.367272
0.355 -2.68691 0.378163
0.355556 -3.2235 0.57689
0.356111 -2.31565 0.352943
0.356667 -2.45055 0.370187
0.357222 -2.12181 0.333187
0.357778 -2.38405 0.356206
0.358333 -2.37481 0.592207
0.358889 -1.67162 0.271595
0.359444 -1.34535 0.420922
0.36 -1.43406 0.358621
0.360556 -1.54378 0.406892
0.361111 -0.998555 0.307834
0.361667 -1.31202 0.446
0.362222 -1.06487 0.367542
0.362778 -1.80195 0.981483
0.363333 -0.876035 0.386708
0.363889 -0.605695 0.343035
0.364444 -0.361053 0.541053
0.365 -0.0182678 0.362708
0.365556 -0.750367 0.671933
0.366111 -0.336739 0.484241
0.366667 -0.237149 0.38768
0.367222 -0.914437 1.3816
0.367778 0.176797 0.704425
0.368333 0.907804 0.343822
0.368889 0.737915 0.663029
0.369444 0.179494 0.578223
0.37 0.954201 0.544371
0.370556 0.765633 0.563758
0.371111 0.281639 0.702476
0.371667 1.4471 0.362384
0.372222 1.36361 0.462458
0.372778 1.50418 0.692139
0.373333 1.51166 0.506261
0.373889 1.22637 0.666669
0.374444 1.73895 0.485626
0.375 2.2203 0.987216
0.375556 0.612537 1.61228
0.376111 1.9549 0.865886
0.376667 1.52399 0.848619
0.377222 1.88102 1.19366
0.377778 3.86501 0.460189
0.378333 3.68619 0.495983
0.378889 3.73006 0.537824
0.379444 3.58662 0.581799
0.38 3.46336 0.559515
0.380556 3.72129 0.938125
0.381111 3.89342 0.912142
0.381667 3.97761 0.594066
0.382222 4.45779 0.621087
0.382778 3.90745 0.666002
0.383333 4.00235 1.13652
0.383889 4.58532 0.672059
0.384444 3.79555 1.04926
0.385 4.99493 0.548455
0.385556 4.44674 1.18013
0.386111 5.31554 0.541181
0.386667 5.38137 0.798716
0.387222 5.22336 0.670929
0.387778 6.13318 0.473129
0.388333 5.53116 0.786783
0.388889 5.0365 0.699862
0.389444 5.58026 0.586128
0.39 5.28934 0.739142
0.390556 4.9805 1.47471
0.391111 6.27494 0.510703
0.391667 5.64261 0.685604
0.392222 6.25834 0.753957
0.392778 5.76758 0.730759
0.393333 6.17476 0.763895
0.393889 7.33892 0.444029
0.394444 4.96793 1.08557
0.395 5.83246 0.639686
0.395556 5.71769 0.596214
0.396111 5.10717 1.49492
0.396667 5.61456 1.70362
0.397222 4.18678 1.85966
0.397778 6.02917 0.889931
0.398333 6.03546 0.927515
0.398889 5.07408 1.18749
0.399444 6.33231 0.643492
0.4 5.51146 0.990927
0.400556 5.85918 1.08046
0.401111 4.91198 1.67223
0.401667 6.59772 0.800255
0.402222 6.80349 0.712423
0.402778 5.50465 1.05031
0.403333 5.87231 0.87683
0.403889 5.17704 1.40263
0.404444 7.2124 0.58605
0.405 5.93011 0.79329
0.405556 6.64676 1.06798
0.406111 5.16763 1.12412
0.406667 6.74866 0.814805
0.407222 5.39657 1.21856
0.407778 5.76978 1.32352
0.408333 5.80491 0.843466
0.408889 6.47904 1.07797
0.409444 5.54498 1.18747
0.41 5.66401 0.76187
0.410556 5.77109 0.680875
0.411111 6.17936 0.629361
0.411667 3.28589 1.87545
0.412222 6.07844 1.16965
0.412778 4.92413 1.46991
0.413333 6.4561 0.872366
0.413889 6.63101 0.710448
0.414444 5.08201 0.766851
0.415 3.86382 1.084
0.415556 4.88737 0.884847
0.416111 4.42597 1.21942
0.416667 4.9034 1.16878
0.417222 2.88956 1.86614
0.417778 5.55163 0.790882
0.418333 4.54774 0.965924
0.418889 4.65661 1.00661
0.419444 3.81471 1.01888
0.42 5.36922 0.594884
0.420556 4.10391 0.838994
0.421111 4.34816 0.579692
0.421667 4.18427 0.788489
0.422222 4.95299 0.660398
0.422778 3.73189 0.620094
0.423333 3.96914 0.863251
0.423889 2.36548 1.5684
0.424444 4.59116 0.491217
0.425 3.95786 1.27473
0.425556 2.81879 1.04666
0.426111 2.6012 0.93249
0.426667 3.35526 0.561568
0.427222 1.45527 1.60049
0.427778 2.94562 1.19966
0.428333 3.40295 0.789673
0.428889 2.38915 1.39454
0.429444 0.96311 1.58046
0.43 2.72107 0.720006
0.430556 0.966548 1.79639
0.431111 2.17445 0.986574
0.431667 3.69228 0.510433
0.432222 2.17988 0.650994
0.432778 2.31159 0.79517
0.433333 2.51512 0.696649
0.433889 2.78988 0.895351
0.434444 1.83945 1.12661
0.435 2.83117 0.656212
0.435556 2.51167 0.58986
0.436111 2.05664 0.48174
0.436667 1.91604 0.588132
0.437222 1.64314 0.81536
0.437778 1.96565 0.821181
0.438333 2.42057 0.632611
0.438889 0.726205 1.21685
0.439444 1.68709 0.740322
0.44 1.18444 0.657554
0.440556 1.64671 0.730779
0.441111 0.468146 1.25028
0.441667 1.20661 0.620165
0.442222 1.92511 0.680287
0.442778 -0.293961 1.76997
0.443333 0.702753 0.985766
0.443889 0.772315 1.03186
0.444444 1.5926 0.53646
0.445 1.55516 0.552725
0.445556 0.594286 0.855374
0.446111 0.654273 1.2077
0.446667 1.13288 0.56979
0.447222 -0.369967 1.72059
0.447778 0.750462 0.81042
0.448333 1.73008 0.400607
0.448889 0.839692 1.0742
0.449444 1.46197 0.441921
0.45 0.558522 0.927665
0.450556 1.93776 0.458738
0.451111 1.14849 0.714564
0.451667 1.32313 0.673121
0.452222 0.444245 1.36035
0.452778 1.37429 0.846244
0.453333 0.892632 0.692686
0.453889 1.37385 0.481915
0.454444 1.06488 0.742376
0.455 0.374154 0.89314
0.455556 1.86835 0.460263
0.456111 1.57346 0.573491
0.456667 0.649435 0.837739
0.457222 1.07347 0.676755
0.457778 1.5721 0.675862
0.458333 0.202671 1.52759
0.458889 0.433841 0.838187
0.459444 2.04703 0.505401
0.46 0.67493 0.862696
0.460556 2.05953 1.01416
0.461111 0.840396 1.09089
0.461667 2.10732 0.753742
0.462222 1.59486 0.70612
0.462778 1.72404 0.725052
0.463333 0.469659 1.59307
0.463889 2.1719 0.649036
0.464444 2.12451 0.918662
0.465 1.474 0.954716
0.465556 1.48475 1.39044
0.466111 1.14329 0.809701
0.466667 2.8371 0.713539
0.467222 1.93504 1.3703
0.467778 2.94098 0.669026
0.468333 2.83181 0.654396
0.468889 3.13386 1.17323
0.469444 1.9501 1.09493
0.47 2.7487 0.964139
0.470556 2.93781 1.13671
0.471111 1.17086 1.82099
0.471667 1.95575 0.897716
0.472222 3.05516 0.682255
0.472778 3.39192 1.04498
0.473333 3.97263 1.21343
0.473889 4.16936 1.13664
0.474444 2.85507 1.33779
0.475 5.43114 0.631801
0.475556 2.74814 0.98888
0.476111 3.38267 1.48357
0.476667 5.3289 0.556077
0.477222 4.92491 0.859989
0.477778 6.01689 0.534521
0.478333 5.13403 1.19109
0.478889 5.41931 0.883008
0.479444 5.22122 0.657328
0.48 2.84634 1.85263
0.480556 5.85808 0.776465
0.481111 5.52657 0.804686
0.481667 6.30866 0.681364
0.482222 7.05027 0.811506
0.482778 4.62756 1.39092
0.483333 7.16339 0.920664
0.483889 5.38436 1.361
0.484444 7.09563 0.774135
0.485 5.40496 0.905221
0.485556 6.36455 1.57458
0.486111 5.37262 1.3142
0.486667 6.4524 1.08915
0.487222 8.03653 0.631564
0.487778 6.55745 1.08945
0.488333 7.03915 1.15419
0.488889 8.04413 1.01452
0.489444 8.08905 1.07465
0.49 8.28122 0.970578
0.490556 9.15419 1.29453
0.491111 6.59694 1.55338
0.491667 9.8685 0.726552
0.492222 8.39601 0.974916
0.492778 6.54894 1.51626
0.493333 10.2982 0.967272
0.493889 9.08193 1.5609
0.494444 9.83737 0.82138
0.495 8.78132 1.59127
0.495556 7.00792 1.35425
0.496111 7.76669 0.950156
0.496667 8.90456 1.19044
0.497222 10.1393 0.99753
0.497778 9.07422 1.2246
0.498333 8.60554 1.29023
0.498889 7.00013 1.92887
0.499444 9.28715 1.13175
0.5 10.1791 0.684436
0.500556 6.98134 1.53887
0.501111 8.576 0.978304
0.501667 10.4723 0.770351
0.502222 7.21475 1.64398
0.502778 9.72089 0.867538
0.503333 7.81435 1.22765
0.503889 9.9355 0.603793
0.504444 10.459 0.991571
0.505 10.0597 1.2517
0.505556 8.12207 1.11941
0.506111 9.47143 0.768529
0.506667 9.88256 0.683006
0.507222 7.70065 1.39876
0.507778 8.16951 0.86511
0.508333 7.50415 1.08203
0.508889 8.24152 0.983277
0.509444 8.48515 0.782147
0.51 7.85257 0.744953
0.510556 7.38006 0.805853
0.511111 7.40841 0.846856
0.511667 8.16539 1.06219
0.512222 6.27744 1.62283
0.512778 7.15835 0.68447
0.513333 6.8897 1.0244
0.513889 6.17534 0.858484
0.514444 5.76735 1.14142
0.515 5.1269 1.64971
0.515556 5.66929 1.25322
0.516111 7.17248 0.651428
0.516667 5.99575 1.36841
0.517222 5.47199 1.4824
0.517778 5.6921 0.893422
0.518333 3.79357 1.647
0.518889 5.56116 1.45856
0.519444 4.11255 1.50545
0.52 6.30335 0.636462
0.520556 5.3943 0.736017
0.521111 5.73652 0.971748
0.521667 4.34877 1.01866
0.522222 4.82372 0.537965
0.522778 4.59011 0.657652
0.523333 5.8407 0.593744
0.523889 5.61886 0.592409
0.524444 3.82078 0.818743
0.525 -0.731937 1.97844
0.525556 4.4153 0.72004
0.526111 2.97359 0.824635
0.526667 4.47419 0.615879
0.527222 3.8381 0.561488
0.527778 1.84126 1.57252
0.528333 1.82339 1.64619
0.528889 2.32767 0.803243
0.529444 3.47922 0.589124
0.53 2.18356 0.92231
0.530556 2.79872 0.730712
0.531111 3.9527 0.643623
0.531667 2.19459 0.607551
0.532222 2.04524 0.906737
0.532778 2.16427 1.07739
0.533333 2.59762 0.73919
0.533889 1.48465 0.88922
0.534444 1.79323 0.702569
0.535 1.662 0.85771
0.535556 1.5146 1.05326
0.536111 2.10838 0.689139
0.536667 1.93879 0.579961
0.537222 0.81262 0.95015
0.537778 1.91569 0.802962
0.538333 1.32144 0.815007
0.538889 1.49237 0.761358
0.539444 0.623438 0.978331
0.54 1.02141 0.850401
0.540556 0.958588 1.07348
0.541111 0.807014 0.858677
0.541667 -1.20878 1.17525
0.542222 1.08816 0.598362
0.542778 1.44494 0.594139
0.543333 0.68113 0.745142
0.543889 1.14506 0.665062
0.544444 1.67969 0.412908
0.545 1.2498 0.942703
0.545556 0.43621 0.866843
0.546111 1.81383 0.457318
0.546667 1.20903 1.38214
0.547222 0.74546 1.07534
0.547778 0.718734 0.755425
0.548333 1.45345 0.412862
0.548889 1.18107 0.643397
0.549444 -0.0379852 1.21339
0.55 0.250705 1.02012
0.550556 1.49893 0.546709
0.551111 0.912253 0.469222
0.551667 0.369967 1.17469
0.552222 0.05133 0.902334
0.552778 0.548351 1.18561
0.553333 0.660907 0.755804
0.553889 1.52658 0.619936
0.554444 1.14638 0.691589
0.555 0.560513 1.00844
0.555556 1.96961 0.477614
0.556111 1.52949 0.417105
0.556667 0.736978 0.860492
0.557222 0.922985 0.94634
0.557778 1.04087 0.7651
0.558333 1.06756 0.780856
0.558889 1.70814 0.635138
0.559444 2.22813 0.684903
0.56 2.13462 0.560189
0.560556 0.793965 1.18908
0.561111 1.74412 0.803439
0.561667 1.69853 0.809957
0.562222 1.46847 0.7462
0.562778 2.30174 0.805519
0.563333 0.476452 1.23702
0.563889 1.99565 0.916094
0.564444 2.55774 0.742025
0.565 2.71003 0.763038
0.565556 -0.525191 1.8375
0.566111 1.44925 1.38528
0.566667 2.59323 0.609035
0.567222 2.65346 0.694848
0.567778 2.68115 0.642483
0.568333 3.38629 0.500456
0.568889 2.92474 0.827452
0.569444 1.19379 1.50269
0.57 3.51296 0.480982
0.570556 3.19324 1.07907
0.571111 0.738031 1.52924
0.571667 2.80439 1.1626
0.572222 3.72892 0.735107
0.572778 3.72693 0.848264
0.573333 3.95105 0.87494
0.573889 3.50137 0.54944
0.574444 3.61757 1.20851
0.575 3.98275 0.709066
0.575556 4.25869 1.24437
0.576111 4.98493 0.596136
0.576667 2.6956 1.79898
0.577222 3.21491 1.55769
0.577778 3.88435 1.18576
0.578333 4.45294 0.975251
0.578889 4.97174 0.682117
0.579444 3.74538 1.22345
0.58 4.83757 0.842785
0.580556 4.77474 0.856717
0.581111 5.09679 0.650063
0.581667 3.85257 1.28359
0.582222 5.53119 0.590738
0.582778 4.26356 1.5294
0.583333 4.98801 0.878507
0.583889 5.71002 0.69773
0.584444 3.32754 1.61942
0.585 4.94895 1.45864
0.585556 5.03536 0.789618
0.586111 4.80261 0.745268
0.586667 6.56997 0.607814
0.587222 6.17633 0.571728
0.587778 5.48493 0.581137
0.588333 5.36909 0.710471
0.588889 6.04256 0.650857
0.589444 3.99163 1.65111
0.59 7.02444 0.773236
0.590556 4.6982 1.85884
0.591111 5.74341 0.645312
0.591667 5.48581 0.855069
0.592222 5.41198 0.740262
0.592778 5.7734 0.821452
0.593333 5.41294 1.05538
0.593889 4.66003 1.17992
0.594444 5.46139 0.941412
0.595 7.23617 0.584942
0.595556 5.73807 0.898947
0.596111 6.72228 0.706576
0.596667 5.61733 1.0307
0.597222 5.03618 1.26322
0.597778 4.20413 1.5812
0.598333 3.82674 1.74968
0.598889 3.77123 1.61005
0.599444 5.94132 1.13576
0.6 6.03398 0.708567
0.600556 4.79264 1.18842
0.601111 6.28642 0.599697
0.601667 5.77382 0.885557
0.602222 5.75289 1.00355
0.602778 6.59535 0.68085
0.603333 5.78553 0.964687
0.603889 5.18903 1.41418
0.604444 6.28978 0.758198
0.605 5.04783 1.51676
0.605556 6.10615 0.656548
0.606111 3.10243 1.95361
0.606667 5.36381 1.33299
0.607222 5.7121 0.778747
0.607778 6.37299 0.542016
0.608333 5.71554 0.738031
0.608889 5.02348 0.88219
0.609444 5.0682 0.722169
0.61 5.49941 0.530524
0.610556 5.04715 0.900192
0.611111 4.95396 0.898579
0.611667 5.45524 0.518355
0.612222 4.74636 0.805527
0.612778 2.98742 1.53071
0.613333 5.66857 0.562192
0.613889 4.75452 0.777385
0.614444 4.10828 1.2558
0.615 5.33877 0.666627
0.615556 4.37514 1.18673
0.616111 4.37729 0.722182
0.616667 4.68264 0.571367
0.617222 3.79718 0.583187
0.617778 3.41412 0.776637
0.618333 3.15676 0.751096
0.618889 2.90899 0.868062
0.619444 3.33288 0.674558
0.62 2.39929 1.47584
0.620556 3.37759 0.751489
0.621111 2.93259 0.662103
0.621667 2.7685 0.553869
0.622222 3.53109 0.627554
0.622778 2.20733 0.646545
0.623333 0.988014 1.2521
0.623889 2.54974 0.487967
0.624444 0.866368 1.60147
0.625 1.88128 0.620463
0.625556 0.88048 1.03139
0.626111 1.43284 0.760029
0.626667 1.91222 0.413381
0.627222 1.68134 0.442899
0.627778 1.5245 0.389341
0.628333 1.39048 0.435014
0.628889 0.823447 0.720688
0.629444 0.401839 0.811538
0.63 0.515435 0.488949
0.630556 -0.00729205 0.648224
0.631111 0.0637279 0.518118
0.631667 0.00620133 0.563042
0.632222 -0.225037 0.540186
0.632778 0.00196623 0.401857
0.633333 -0.218914 0.389783
0.633889 -0.363427 0.451668
0.634444 -0.659467 1.06211
0.635 -0.783496 0.409861
0.635556 -1.0984 0.631828
0.636111 -0.680124 0.395442
0.636667 -0.815791 0.331352
0.637222 -1.01639 0.380337
0.637778 -1.42004 0.341966
0.638333 -1.48928 0.549462
0.638889 -1.26423 0.497006
0.639444 -1.53521 0.763691
0.64 -1.6091 0.366818
0.640556 -1.69745 0.462023
0.641111 -1.7319 0.324212
0.641667 -2.53492 0.579819
0.642222 -2.15693 0.394391
0.642778 -2.75301 0.805518
0.643333 -2.59583 0.376786
0.643889 -2.49649 0.33066
0.644444 -2.92706 0.337174
0.645 -2.68498 0.25329
0.645556 -2.93538 0.412713
0.646111 -2.89373 0.293033
0.646667 -2.96037 0.247658
0.647222 -3.60452 0.547792
0.647778 -3.36446 0.378941
0.648333 -3.45969 0.34052
0.648889 -3.63748 0.300139
0.649444 -3.82875 0.299542
0.65 -4.09774 0.374946
0.650556 -3.78819 0.301544
0.651111 -4.29317 0.371587
0.651667 -4.08354 0.296823
0.652222 -3.88024 0.233903
0.652778 -4.33604 0.352873
0.653333 -4.1165 0.281767
0.653889 -4.05325 0.234949
0.654444 -4.41947 0.27442
0.655 -4.60409 0.307322
0.655556 -4.68556 0.224881
0.656111 -4.89705 0.646642
0.656667 -4.80724 0.258137
0.657222 -4.96553 0.226427
0.657778 -5.18025 0.256907
0.658333 -5.09498 0.248524
0.658889 -5.17222 0.26595
0.659444 -5.12076 0.299339
0.66 -5.28435 0.286982
0.660556 -5.31739 0.27743
0.661111 -5.37899 0.222205
0.661667 -5.51608 0.236849
0.662222 -5.3701 0.199366
0.662778 -5.66238 0.212363
0.663333 -5.63808 0.312529
0.663889 -5.75523 0.22963
0.664444 -5.79179 0.241198
0.665 -5.923 0.227286
0.665556 -6.15147 0.256834
0.666111 -6.09444 0.239855
0.666667 -5.87008 0.175211
0.667222 -6.1078 0.22666
0.667778 -6.24247 0.385453
0.668333 -6.36663 0.284936
0.668889 -6.07599 0.183323
0.669444 -6.46249 0.221522
0.67 -6.35789 0.190137
0.670556 -6.60258 0.243619
0.671111 -6.353 0.153289
0.671667 -6.56901 0.239067
0.672222 -6.49397 0.169826
0.672778 -6.62142 0.187551
0.673333 -7.08316 0.347692
0.673889 -7.01441 0.263055
0.674444 -6.73919 0.183637
0.675 -6.85605 0.178034
0.675556 -6.90585 0.152913
0.676111 -6.90742 0.205909
0.676667 -6.83454 0.182088
0.677222 -7.0776 0.189391
0.677778 -7.63245 0.760582
0.678333 -6.97329 0.216899
0.678889 -7.19693 0.39719
0.679444 -7.25584 0.188942
0.68 -7.15009 0.174966
0.680556 -7.20945 0.170266
0.681111 -7.31691 0.187504
0.681667 -7.39186 0.174792
0.682222 -7.46044 0.199473
0.682778 -7.57824 0.195151
0.683333 -7.52778 0.148342
0.683889 -7.56411 0.163074
0.684444 -7.57772 0.163168
0.685 -7.57691 0.2463
0.685556 -7.63655 0.150356
0.686111 -7.71892 0.195065
0.686667 -7.73467 0.205699
0.687222 -7.66119 0.140074
0.687778 -7.8561 0.15665
0.688333 -7.76914 0.132809
0.688889 -7.79848 0.197235
0.689444 -7.92806 0.178758
0.69 -8.1603 0.19954
0.690556 -8.16182 0.233152
0.691111 -8.01547 0.193321
0.691667 -8.20404 0.237779
0.692222 -8.07283 0.218356
0.692778 -8.22855 0.187611
0.693333 -8.12782 0.151898
0.693889 -8.27975 0.233877
0.694444 -8.32406 0.142838
0.695 -8.26379 0.14658
0.695556 -8.33834 0.19038
0.696111 -8.18484 0.128374
0.696667 -8.51423 0.286531
0.697222 -8.47247 0.158421
0.697778 -8.41369 0.153488
0.698333 -8.46503 0.127979
0.698889 -8.50407 0.139488
0.699444 -8.59622 0.155348
0.7 -8.70983 0.282004
0.700556 -8.42886 0.117575
0.701111 -8.53758 0.112091
0.701667 -8.62593 0.152034
0.702222 -8.55048 0.128659
0.702778 -8.60935 0.123658
0.703333 -8.83798 0.131232
0.703889 -8.78137 0.134959
0.704444 -8.87508 0.140374
0.705 -8.82933 0.137228
0.705556 -8.81919 0.158596
0.706111 -8.93286 0.138784
0.706667 -9.02952 0.163288
0.707222 -8.98425 0.158284
0.707778 -9.09761 0.150179
0.708333 -9.09607 0.148243
0.708889 -9.02028 0.114115
0.709444 -9.15662 0.145762
0.71 -9.19748 0.140262
0.710556 -9.35923 0.251449
0.711111 -9.17686 0.122494
0.711667 -9.31581 0.136901
0.712222 -9.30339 0.13338
0.712778 -9.29234 0.16331
0.713333 -9.26131 0.118934
0.713889 -9.34288 0.111281
0.714444 -9.26091 0.10728
0.715 -9.30324 0.114973
0.715556 -9.31201 0.110986
0.716111 -9.45458 0.119955
0.716667 -9.39185 0.118788
0.717222 -9.43329 0.132011
0.717778 -9.38649 0.114104
0.718333 -9.43754 0.111578
0.718889 -9.47162 0.115316
0.719444 -9.4017 0.104162
0.72 -9.50211 0.111387
0.720556 -9.45421 0.103583
0.721111 -9.52452 0.120652
0.721667 -9.62638 0.275062
0.722222 -9.6628 0.114606
0.722778 -9.54947 0.0970065
0.723333 -9.61086 0.110042
0.723889 -9.62336 0.107815
0.724444 -9.69124 0.163198
0.725 -9.6812 0.0997645
0.725556 -9.68811 0.0968475
0.726111 -9.63971 0.149371
0.726667 -9.70377 0.106058
0.727222 -9.79229 0.10439
0.727778 -9.73022 0.117769
0.728333 -9.74428 0.102819
0.728889 -9.76831 0.11173
0.729444 -9.78383 0.113027
0.73 -9.69599 0.104433
0.730556 -9.74157 0.0958544
0.731111 -9.80562 0.11864
0.731667 -9.8721 0.130814
0.732222 -9.87951 0.108035
0.732778 -9.91397 0.127656
0.733333 -9.81624 0.102485
0.733889 -9.77273 0.115836
0.734444 -9.78472 0.116607
0.735 -9.84155 0.102524
0.735556 -9.80533 0.0919929
0.736111 -9.83183 0.169867
0.736667 -9.85612 0.119316
0.737222 -9.91346 0.128372
0.737778 -9.79911 0.0890387
0.738333 -9.89303 0.116624
0.738889 -9.87482 0.112312
0.739444 -9.88389 0.121774
0.74 -9.83889 0.107548
0.740556 -9.83337 0.127254
0.741111 -9.94476 0.129402
0.741667 -9.90362 0.107139
0.742222 -9.86005 0.112595
0.742778 -9.85713 0.111509
0.743333 -9.9279 0.113634
0.743889 -9.93929 0.103528
0.744444 -9.8025 0.0908334
0.745 -10.0314 0.167399
0.745556 -9.94543 0.120969
0.746111 -9.91682 0.10874
0.746667 -10.0012 0.108948
0.747222 -10.0413 0.138172
0.747778 -9.89852 0.104123
0.748333 -9.951 0.116532
0.748889 -9.89598 0.0983918
0.749444 -9.86621 0.102565
0.75 -9.95964 0.111658
0.750556 -9.79161 0.111662
0.751111 -9.93779 0.127058
0.751667 -9.96633 0.125047
0.752222 -9.94298 0.095655
0.752778 -9.91664 0.118504
0.753333 -9.99051 0.111711
0.753889 -9.82832 0.0979294
0.754444 -9.84543 0.0944108
0.755 -9.90262 0.115303
0.755556 -9.9841 0.124216
0.756111 -9.84418 0.0980459
0.756667 -9.84092 0.143843
0.757222 -10.0541 0.417413
0.757778 -9.96257 0.123704
0.758333 -9.93681 0.115247
0.758889 -9.98356 0.128219
0.759444 -9.92913 0.129898
0.76 -9.87321 0.106964
0.760556 -9.76004 0.0916933
0.761111 -9.86764 0.128192
0.761667 -9.82807 0.111567
0.762222 -9.7981 0.101031
0.762778 -9.94876 0.152081
0.763333 -9.86475 0.113374
0.763889 -9.75205 0.118117
0.764444 -9.801 0.160262
0.765 -9.81358 0.125925
0.765556 -9.7492 0.101361
0.766111 -9.87919 0.134226
0.766667 -9.77066 0.104776
0.767222 -9.76016 0.1088
0.767778 -9.77498 0.115097
0.768333 -9.83917 0.130923
0.768889 -9.62554 0.112143
0.769444 -9.74245 0.0963027
0.77 -9.67711 0.0975246
0.770556 -9.71294 0.112399
0.771111 -9.75484 0.12406
0.771667 -9.6617 0.107012
0.772222 -9.65928 0.134708
0.772778 -9.70948 0.110606
0.773333 -9.7416 0.130022
0.773889 -9.6245 0.103516
0.774444 -9.70991 0.135773
0.775 -9.63164 0.109288
0.775556 -9.52294 0.110482
0.776111 -9.54861 0.103254
0.776667 -9.65458 0.10332
0.777222 -9.49414 0.0940134
0.777778 -9.47592 0.100843
0.778333 -9.45657 0.104962
0.778889 -9.53251 0.117759
0.779444 -9.50827 0.116272
0.78 -9.58133 0.16166
0.780556 -9.55574 0.110553
0.781111 -9.41994 0.127583
0.781667 -9.38479 0.107859
0.782222 -9.43001 0.114043
0.782778 -9.41499 0.141692
0.783333 -9.38201 0.139542
0.783889 -9.32517 0.11173
0.784444 -9.22973 0.102779
0.785 -9.29569 0.124113
0.785556 -9.30089 0.111509
0.786111 -9.30225 0.143809
0.786667 -9.26863 0.13916
0.787222 -9.14784 0.117077
0.787778 -9.26769 0.11254
0.788333 -9.16034 0.146204
0.788889 -9.02851 0.113484
0.789444 -9.01812 0.107198
0.79 -9.00323 0.107104
0.790556 -9.04763 0.1606
0.791111 -9.15742 0.196264
0.791667 -9.16597 0.19965
0.792222 -9.02456 0.120744
0.792778 -9.00126 0.148715
0.793333 -8.80289 0.1364
0.793889 -8.97989 0.129858
0.794444 -8.98694 0.156964
0.795 -8.88121 0.139733
0.795556 -8.73515 0.142556
0.796111 -8.64924 0.123431
0.796667 -8.78715 0.1473
0.797222 -8.68908 0.119314
0.797778 -8.72167 0.131504
0.798333 -8.65326 0.139339
0.798889 -8.53643 0.130075
0.799444 -8.50624 0.120343
0.8 -8.47613 0.107111
0.800556 -8.55644 0.138309
0.801111 -8.46121 0.137909
0.801667 -8.46938 0.163195
0.802222 -8.42015 0.144953
0.802778 -8.40468 0.149746
0.803333 -8.30965 0.122171
0.803889 -8.35915 0.157946
0.804444 -8.38727 0.177535
0.805 -8.26757 0.145738
0.805556 -8.2704 0.14065
0.806111 -8.04404 0.152988
0.806667 -8.07245 0.161507
0.807222 -8.16949 0.16509
0.807778 -8.0487 0.134097
0.808333 -8.04216 0.157623
0.808889 -8.13144 0.238626
0.809444 -7.8827 0.159598
0.81 -7.91561 0.165974
0.810556 -7.86178 0.211639
0.811111 -8.08824 0.259809
0.811667 -8.07036 0.37278
0.812222 -7.87716 0.328166
0.812778 -7.70812 0.14353
0.813333 -7.79282 0.178913
0.813889 -7.6152 0.141354
0.814444 -7.6452 0.172006
0.815 -7.62389 0.192114
0.815556 -7.63719 0.203811
0.816111 -7.52149 0.141791
0.816667 -7.49123 0.18967
0.817222 -7.50683 0.202188
0.817778 -7.49094 0.19049
0.818333 -7.35677 0.17075
0.818889 -7.13345 0.134069
0.819444 -7.33096 0.224302
0.82 -7.28189 0.20938
0.820556 -7.20965 0.193451
0.821111 -7.25556 0.271198
0.821667 -7.0438 0.196369
0.822222 -7.316 0.353322
0.822778 -7.0216 0.194678
0.823333 -6.81258 0.186817
0.823889 -6.7851 0.144049
0.824444 -6.92319 0.258176
0.825 -6.91543 0.220413
0.825556 -6.66965 0.15289
0.826111 -6.59827 0.155926
0.826667 -6.63946 0.164067
0.827222 -6.48775 0.150199
0.827778 -6.54438 0.178335
0.828333 -6.57228 0.232448
0.828889 -6.48024 0.261374
0.829444 -6.32599 0.175712
0.83 -6.49001 0.246244
0.830556 -6.21669 0.221462
0.831111 -6.25399 0.273954
0.831667 -6.59052 0.303503
0.832222 -6.26893 0.277971
0.832778 -6.21837 0.260396
0.833333 -6.0311 0.216693
0.833889 -5.83098 0.19787
0.834444 -5.83085 0.187141
0.835 -5.67638 0.179782
0.835556 -5.76092 0.384782
0.836111 -5.68398 0.222687
0.836667 -5.54599 0.252467
0.837222 -5.81239 0.337031
0.837778 -5.50879 0.246981
0.838333 -5.37185 0.195328
0.838889 -5.45164 0.242654
0.839444 -5.30109 0.221407
0.84 -5.20323 0.308591
0.840556 -5.17518 0.258319
0.841111 -5.28607 0.324932
0.841667 -5.39808 0.427913
0.842222 -4.99598 0.355561
0.842778 -5.00957 0.311239
0.843333 -4.67328 0.277101
0.843889 -4.66487 0.226912
0.844444 -4.67808 0.237232
0.845 -4.30771 0.196941
0.845556 -4.34872 0.275589
0.846111 -4.25864 0.232338
0.846667 -4.23515 0.285186
0.847222 -4.06875 0.248625
0.847778 -3.66458 0.230447
0.848333 -3.87925 0.241167
0.848889 -4.20093 0.390745
0.849444 -3.61794 0.292985
0.85 -3.75309 0.397321
0.850556 -3.58369 0.309305
0.851111 -3.534 0.31935
0.851667 -3.70817 0.40882
0.852222 -3.17052 0.286426
0.852778 -3.08394 0.278369
0.853333 -3.05735 0.407353
0.853889 -2.7221 0.251306
0.854444 -3.1181 0.532121
0.855 -2.77797 0.347905
0.855556 -2.67834 0.42112
0.856111 -2.46494 0.239385
0.856667 -2.30867 0.377782
0.857222 -2.20507 0.364432
0.857778 -1.98457 0.371042
0.858333 -2.37234 0.453485
0.858889 -2.13498 0.550748
0.859444 -1.62379 0.540685
0.86 -1.50412 0.380384
0.860556 -2.72443 1.35141
0.861111 -2.06158 0.559388
0.861667 -2.32285 1.47593
0.862222 -1.92801 1.34288
0.862778 -0.80455 0.374022
0.863333 -1.05686 0.385747
0.863889 -0.856409 0.673111
0.864444 -0.751704 0.427674
0.865 -0.34872 0.421406
0.865556 -0.21136 0.427676
0.866111 -0.405964 0.530256
0.866667 -0.341376 0.450654
0.867222 -0.709779 0.687177
0.867778 0.0797455 0.561207
0.868333 -0.516311 0.937518
0.868889 0.33835 0.569133
0.869444 0.387667 0.747975
0.87 0.327848 0.410775
0.870556 0.720648 0.583463
0.871111 1.42001 0.394496
0.871667 1.50929 0.430004
0.872222 1.24504 0.567663
0.872778 1.60022 0.4333
0.873333 2.11654 0.464896
0.873889 2.2569 0.794915
0.874444 2.66179 0.37793
0.875 1.47291 0.66285
0.875556 3.02878 0.434385
0.876111 2.14983 0.722234
0.876667 1.8406 1.52897
0.877222 2.08023 0.652163
0.877778 3.12875 0.668822
0.878333 2.00172 0.9029
0.878889 2.98371 1.04141
0.879444 3.9713 0.379964
0.88 2.81811 1.10433
0.880556 3.48384 0.60521
0.881111 2.8974 0.879436
0.881667 4.12639 0.693283
0.882222 2.74472 1.32635
0.882778 4.51702 0.512518
0.883333 3.85091 0.645945
0.883889 4.19951 0.680947
0.884444 4.856 0.6377
0.885 4.65533 0.80028
0.885556 5.47957 0.493918
0.886111 4.92385 0.879178
0.886667 4.52209 0.973985
0.887222 5.55842 0.636124
0.887778 4.55482 1.19017
0.888333 5.12738 1.34985
0.888889 5.19588 1.3595
0.889444 5.31971 0.661878
0.89 5.33778 0.528546
0.890556 6.03727 0.548167
0.891111 5.94966 0.736285
0.891667 5.2297 1.21465
0.892222 5.96566 0.883529
0.892778 3.99416 1.17688
0.893333 5.11327 1.14622
0.893889 5.17729 0.823196
0.894444 4.60097 1.48748
0.895 5.81522 1.01274
0.895556 6.56339 0.971104
0.896111 6.76532 0.468446
0.896667 5.51289 0.724026
0.897222 4.367 1.19674
0.897778 6.64789 0.569426
0.898333 5.49026 1.17001
0.898889 6.92566 1.02393
0.899444 4.54728 1.41281
0.9 5.71829 1.4001
0.900556 5.3289 1.09373
0.901111 6.18064 0.869288
0.901667 5.5525 1.18654
0.902222 6.04922 0.96104
0.902778 5.98394 0.750181
0.903333 6.55092 1.17525
0.903889 4.21858 1.65719
0.904444 3.54092 1.3322
0.905 5.2105 1.5562
0.905556 5.70243 1.11074
0.906111 3.73163 1.62502
0.906667 5.84013 0.797252
0.907222 5.75276 1.38267
0.907778 3.49213 1.52228
0.908333 4.34883 1.56256
0.908889 5.83026 1.41518
0.909444 6.39354 0.629699
0.91 6.459 1.02622
0.910556 5.99186 1.04109
0.911111 5.5884 1.36908
0.911667 5.85479 0.880012
0.912222 5.86056 0.758617
0.912778 3.07553 1.79346
0.913333 5.76838 0.910855
0.913889 5.63621 0.611899
0.914444 5.28278 0.925809
0.915 5.20148 0.881613
0.915556 4.25568 1.25478
0.916111 4.88332 0.936838
0.916667 5.26321 0.85749
0.917222 4.78677 1.19423
0.917778 4.93078 0.652912
0.918333 5.2824 0.789183
0.918889 4.61422 0.706582
0.919444 3.10552 1.40569
0.92 4.139 0.711627
0.920556 5.51456 1.06057
0.921111 4.90323 0.625778
0.921667 4.16788 0.988217
0.922222 4.52408 0.816814
0.922778 3.91695 0.578187
0.923333 3.93177 0.845449
0.923889 3.96327 0.703574
0.924444 3.63819 1.16224
0.925 4.374 0.591794
0.925556 3.50963 0.643749
0.926111 3.59901 0.554443
0.926667 2.94284 1.4523
0.927222 2.8299 0.585945
0.927778 4.21257 0.534385
0.928333 2.64051 1.35926
0.928889 2.947 1.07572
0.929444 3.30496 0.729127
0.93 2.43779 0.704255
0.930556 2.67668 0.802822
0.931111 2.98052 0.795711
0.931667 2.63118 0.959516
0.932222 2.05525 0.71016
0.932778 1.97627 0.893332
0.933333 2.80701 0.70722
0.933889 2.48896 0.807071
0.934444 2.22372 1.10725
0.935 1.69293 0.893892
0.935556 2.4371 0.556255
0.936111 2.00156 0.701786
0.936667 2.74562 0.509895
0.937222 1.70374 0.905037
0.937778 1.62087 0.626895
0.938333 1.63945 0.515814
0.938889 2.01745 0.715901
0.939444 0.25253 0.850939
0.94 2.67206 0.474504
0.940556 0.710152 0.697051
0.941111 2.24608 0.452633
0.941667 1.75216 0.719023
0.942222 0.79647 1.64487
0.942778 0.288889 1.04256
0.943333 0.739884 1.17848
0.943889 0.64186 1.07188
0.944444 1.35512 0.721844
0.945 1.52002 0.75757
0.945556 0.758145 1.02441
0.946111 0.493453 0.576212
0.946667 -0.00950346 1.2423
0.947222 -0.178726 1.21859
0.947778 0.661256 0.997752
0.948333 0.944221 0.710394
0.948889 0.694647 0.977677
0.949444 1.00891 0.574902
0.95 1.19374 0.803693
0.950556 1.05284 0.595446
0.951111 1.28396 0.656974
0.951667 1.21631 0.829485
0.952222 0.338316 0.664533
0.952778 1.55129 0.511431
0.953333 1.53247 0.688312
0.953889 1.26609 0.834579
0.954444 1.24019 1.36111
0.955 1.79312 0.533869
0.955556 0.98171 0.704115
0.956111 0.719672 0.840413
0.956667 2.10108 0.547124
0.957222 1.22123 0.965434
0.957778 0.118556 1.19346
0.958333 1.38909 0.606743
0.958889 0.82343 0.661836
0.959444 0.291021 1.41402
0.96 2.08538 0.686739
0.960556 2.07705 1.06817
0.961111 0.258291 0.855215
0.961667 1.17609 0.580373
0.962222 1.61198 0.595445
0.962778 1.4257 0.78695
0.963333 1.92212 0.710037
0.963889 2.02829 0.699354
0.964444 2.84623 0.956438
0.965 2.66139 1.39958
0.965556 2.16618 0.754862
0.966111 3.06584 0.655346
0.966667 0.901329 1.32076
0.967222 1.72874 0.793546
0.967778 3.01019 0.883079
0.968333 2.37492 0.872726
0.968889 2.2206 0.897644
0.969444 4.15192 0.520063
0.97 2.95084 0.671148
0.970556 2.60557 0.75756
0.971111 2.57442 1.17282
0.971667 2.32005 1.72676
0.972222 2.13183 1.42678
0.972778 2.36001 1.27005
0.973333 2.97494 1.13209
0.973889 4.59948 0.640399
0.974444 4.15719 0.692005
0.975 3.1535 1.20397
0.975556 4.56016 0.791893
0.976111 2.02607 1.42593
0.976667 4.99262 0.759458
0.977222 5.1355 0.568856
0.977778 5.60628 0.644326
0.978333 4.59968 0.845196
0.978889 4.78909 1.0242
0.979444 6.11716 0.604189
0.98 4.91266 0.615898
0.980556 5.22326 1.45424
0.981111 5.72815 1.26031
0.981667 5.98753 0.940665
0.982222 4.24777 1.52685
0.982778 6.36683 0.762248
0.983333 2.142 1.96233
0.983889 6.96273 0.561562
0.984444 6.07163 0.866058
0.985 6.75192 1.0782
0.985556 5.69709 1.30003
0.986111 6.88668 1.4876
0.986667 8.42005 0.851723
0.987222 5.5921 1.3892
0.987778 6.35786 1.44587
0.988333 7.27893 1.30421
0.988889 8.95189 0.788183
0.989444 7.83711 1.18514
0.99 6.14626 1.44239
0.990556 7.56271 0.974462
0.991111 9.64129 0.563086
0.991667 7.89186 1.6871
0.992222 9.3442 0.866896
0.992778 9.24565 0.845289
0.993333 7.76928 1.34682
0.993889 7.90258 0.900473
0.994444 8.00862 1.20148
0.995 8.76178 1.13472
0.995556 9.15812 1.10898
0.996111 8.27966 1.60654
0.996667 7.9807 0.921502
0.997222 9.49335 1.10477
0.997778 8.6726 0.963885
0.998333 6.52144 1.78045
0.998889 7.5466 1.53474
0.999444 9.21415 1.17402
1 10.1324 1.00783
