# Supplementary material for: Diffusion and Adsorption of 2‑Methylpentane and 3‑Methylpentane in MFI-Type Zeolite Crystals
Source: J Phys Chem C Nanomater Interfaces. 2026 May 5;130(20):7242–52. doi: 10.1021/acs.jpcc.6c02168 (PMC13200187; doi:10.1021/acs.jpcc.6c02168)
Supplement: Supplementary file 2 [file jp6c02168_si_002.zip › dcTST_input_files/3MP/TST_b12/simulation.input]

SimulationType                  MonteCarlo
NumberOfCycles                  0
NumberOfInitializationCycles    1000
RandomSeed                      4444

PrintEvery                      1000
PrintPropertiesEvery            1000

RestartFile                     no
ContinueAfterCrash              no
RemoveAtomNumberCodeFromLabel   yes

Forcefield                      local

Framework                       0
FrameworkName                   MFI_SI_mono
UnitCells                       2 2 2

ExternalTemperature             300.0

Component 0 MoleculeName              3-methylpentane         
            MoleculeDefinition        local
            IdealGasRosenbluthWeight  0.00108002
            BiasingProfile            Profile.dat
            BiasingMethod             Umbrella
            BiasingDirection          B
            StartingBead              2 
            TranslationProbability    1.0
            RotationProbability       1.0
            ReinsertionProbability    1.0
            CreateNumberOfMolecules   0
