# Supplementary material for: Diffusion and Adsorption of 2‑Methylpentane and 3‑Methylpentane in MFI-Type Zeolite Crystals
Source: J Phys Chem C Nanomater Interfaces. 2026 May 5;130(20):7242–52. doi: 10.1021/acs.jpcc.6c02168 (PMC13200187; doi:10.1021/acs.jpcc.6c02168)
Supplement: Supplementary file 2 [file jp6c02168_si_002.zip › GCMC_input_files/2MP_300K_mono/clean.sh]

#! /bin/bash

for x in 1e-2 2e-2 5e-2 1e-1 2e-1 5e-1 1 2 5 10 20 50 100 200 500 1e3 2e3 5e3 1e4 2e4 3e4
do

rm -r $x

done
