# Supplementary material for: Diffusion and Adsorption of 2‑Methylpentane and 3‑Methylpentane in MFI-Type Zeolite Crystals
Source: J Phys Chem C Nanomater Interfaces. 2026 May 5;130(20):7242–52. doi: 10.1021/acs.jpcc.6c02168 (PMC13200187; doi:10.1021/acs.jpcc.6c02168)
Supplement: Supplementary file 2 [file jp6c02168_si_002.zip › GCMC_input_files/2MP_300K_mono/collect_ads.sh]

#! /bin/bash

HOME=`pwd`

for x in 1e-2 2e-2 5e-2 1e-1 2e-1 5e-1 1 2 5 10 20 50 100 200 500 1e3 2e3 5e3 1e4 2e4 3e4 
do

cd $x

cd Output/System_0/

# list all output files
lfile=`ls`

# Define counter
i=0

# loop over all files
for OUTPUT in $lfile
do


loading=`grep "Average loading absolute \[molecules\/unit cell\]" $OUTPUT`
#loading=`grep "Average loading absolute \[cm\^3 (STP)\/gr framework\]" $OUTPUT`
#loading=`grep "Average loading absolute \[cm\^3 (STP)\/cm\^3 framework\]" $OUTPUT`
#loading=`grep "Average loading absolute \[mol\/kg framework\]" $OUTPUT`

echo $x $loading >> $HOME/loadings.txt

done

cd $HOME

done

echo "==============================================================" >> $HOME/loadings.txt
