# Supplementary material for: Diffusion and Adsorption of 2‑Methylpentane and 3‑Methylpentane in MFI-Type Zeolite Crystals
Source: J Phys Chem C Nanomater Interfaces. 2026 May 5;130(20):7242–52. doi: 10.1021/acs.jpcc.6c02168 (PMC13200187; doi:10.1021/acs.jpcc.6c02168)
Supplement: Supplementary file 2 [file jp6c02168_si_002.zip › GCMC_input_files/2MP_300K_mono/loadings.txt]

1e-2 Average loading absolute [molecules/unit cell] 0.1594692500 +/- 0.0025238104 [-]
2e-2 Average loading absolute [molecules/unit cell] 0.3089310000 +/- 0.0072932269 [-]
5e-2 Average loading absolute [molecules/unit cell] 0.7460102500 +/- 0.0020331228 [-]
1e-1 Average loading absolute [molecules/unit cell] 1.3088597500 +/- 0.0419232710 [-]
2e-1 Average loading absolute [molecules/unit cell] 2.0796330000 +/- 0.0830642753 [-]
5e-1 Average loading absolute [molecules/unit cell] 3.0164717500 +/- 0.0222672864 [-]
1 Average loading absolute [molecules/unit cell] 3.4642170000 +/- 0.0366313364 [-]
2 Average loading absolute [molecules/unit cell] 3.7350032500 +/- 0.0153973528 [-]
5 Average loading absolute [molecules/unit cell] 3.8862077500 +/- 0.0078039652 [-]
10 Average loading absolute [molecules/unit cell] 3.9449015000 +/- 0.0057488667 [-]
20 Average loading absolute [molecules/unit cell] 3.9712377500 +/- 0.0077900872 [-]
50 Average loading absolute [molecules/unit cell] 3.9865692500 +/- 0.0054986486 [-]
100 Average loading absolute [molecules/unit cell] 3.9939180000 +/- 0.0017187594 [-]
200 Average loading absolute [molecules/unit cell] 3.9992840000 +/- 0.0068897053 [-]
500 Average loading absolute [molecules/unit cell] 4.0075160000 +/- 0.0130697422 [-]
1e3 Average loading absolute [molecules/unit cell] 4.0060895000 +/- 0.0098014808 [-]
2e3 Average loading absolute [molecules/unit cell] 4.0275982500 +/- 0.0276417962 [-]
5e3 Average loading absolute [molecules/unit cell] 4.0316760000 +/- 0.0239515250 [-]
1e4 Average loading absolute [molecules/unit cell] 4.1159640000 +/- 0.1057983103 [-]
2e4 Average loading absolute [molecules/unit cell] 4.2076197500 +/- 0.1495815724 [-]
3e4 Average loading absolute [molecules/unit cell] 4.3762362500 +/- 0.1532686220 [-]
==============================================================
