# Supplementary material for: Diffusion and Adsorption of 2‑Methylpentane and 3‑Methylpentane in MFI-Type Zeolite Crystals
Source: J Phys Chem C Nanomater Interfaces. 2026 May 5;130(20):7242–52. doi: 10.1021/acs.jpcc.6c02168 (PMC13200187; doi:10.1021/acs.jpcc.6c02168)
Supplement: Supplementary file 2 [file jp6c02168_si_002.zip › GCMC_input_files/2MP_300K_mono/MFI_SI_mono.cif]

data_MFI_mono

_audit_creation_method RASPA-1.0
_audit_creation_date 2011-2-17
_audit_author_name 'David Dubbeldam'

_citation_author_name        'H. van Koningsveld, J. C. Jansen, and H. van Bekkum'
_citation_title              'The monoclinic framework structure of zeolite H-ZSM-5. Comparison with the orthorhombic framework of as-synthesized ZSM-5'
_citation_journal_abbrev     Zeolites
_citation_journal_volume     10
_citation_page_first         235
_citation_page_last          242
_citation_year               1990

_cell_length_a    20.107
_cell_length_b    19.879
_cell_length_c    13.369
_cell_angle_alpha 90.67
_cell_angle_beta  90
_cell_angle_gamma 90
_cell_volume      5343.32

_symmetry_cell_setting          monoclinic
_symmetry_space_group_name_Hall '-P 2xn'
_symmetry_space_group_name_H-M  'P 21/n 1 1'
_symmetry_Int_Tables_number     14

loop_
_symmetry_equiv_pos_as_xyz
 'x,y,z'
 'x+1/2,-y+1/2,-z+1/2'
 '-x,-y,-z'
 '-x+1/2,y+1/2,z+1/2'

loop_
_atom_site_label
_atom_site_type_symbol
_atom_site_fract_x
_atom_site_fract_y
_atom_site_fract_z
_atom_site_charge
_atom_site_polarization
_atom_site_anisotropic_displacement
_atom_site_anisotropic_type
_atom_site_print_to_pdb
Si1      Si4+   0.42056   0.05546  -0.3199    2.05    0       0    absolute yes
Si2      Si4+   0.31368   0.0309   -0.16358   2.05    0       0    absolute yes
Si3      Si4+   0.2796    0.06249   0.05346   2.05    0       0    absolute yes
Si4      Si4+   0.12395   0.06233   0.03674   2.05    0       0    absolute yes
Si5      Si4+   0.07678   0.02804  -0.17597   2.05    0       0    absolute yes
Si6      Si4+   0.19556   0.05585  -0.31331   2.05    0       0    absolute yes
Si7      Si4+   0.42542  -0.17148  -0.3193    2.05    0       0    absolute yes
Si8      Si4+   0.31225  -0.12653  -0.17388   2.05    0       0    absolute yes
Si9      Si4+   0.27325  -0.1759    0.03597   2.05    0       0    absolute yes
Si10     Si4+   0.11895  -0.17634   0.03436   2.05    0       0    absolute yes
Si11     Si4+   0.07156  -0.12939  -0.17516   2.05    0       0    absolute yes
Si12     Si4+   0.19079  -0.16528  -0.31408   2.05    0       0    absolute yes
Si13     Si4+   0.42837   0.44297  -0.33456   2.05    0       0    absolute yes
Si14     Si4+   0.31237   0.47305  -0.18814   2.05    0       0    absolute yes
Si15     Si4+   0.27704   0.43889   0.0294    2.05    0       0    absolute yes
Si16     Si4+   0.12155   0.43563   0.0338    2.05    0       0    absolute yes
Si17     Si4+   0.07096   0.47315  -0.17844   2.05    0       0    absolute yes
Si18     Si4+   0.18737   0.43778  -0.31743   2.05    0       0    absolute yes
Si19     Si4+   0.42389   0.67204  -0.31417   2.05    0       0    absolute yes
Si20     Si4+   0.31278   0.6313   -0.16836   2.05    0       0    absolute yes
Si21     Si4+   0.27312   0.66892   0.04608   2.05    0       0    absolute yes
Si22     Si4+   0.11867   0.67007   0.03868   2.05    0       0    absolute yes
Si23     Si4+   0.07268   0.63082  -0.17757   2.05    0       0    absolute yes
Si24     Si4+   0.19446   0.6807   -0.29789   2.05    0       0    absolute yes
O1       O2-    0.3779    0.0588   -0.2194   -1.025   0       0    absolute yes
O2       O2-    0.3106    0.0662   -0.0564   -1.025   0       0    absolute yes
O3       O2-    0.2018    0.0472    0.0465   -1.025   0       0    absolute yes
O4       O2-    0.1032    0.0671   -0.0784   -1.025   0       0    absolute yes
O5       O2-    0.123     0.0443   -0.2693   -1.025   0       0    absolute yes
O6       O2-    0.2483    0.0477   -0.2248   -1.025   0       0    absolute yes
O7       O2-    0.3769   -0.1533   -0.2289   -1.025   0       0    absolute yes
O8       O2-    0.305    -0.1669   -0.0725   -1.025   0       0    absolute yes
O9       O2-    0.196    -0.1558    0.0316   -1.025   0       0    absolute yes
O10      O2-    0.0885   -0.1689   -0.0753   -1.025   0       0    absolute yes
O11      O2-    0.1208   -0.1511   -0.263    -1.025   0       0    absolute yes
O12      O2-    0.2483   -0.1376   -0.2424   -1.025   0       0    absolute yes
O13      O2-    0.3189   -0.0485   -0.149    -1.025   0       0    absolute yes
O14      O2-    0.0781   -0.0509   -0.1529   -1.025   0       0    absolute yes
O15      O2-    0.4145    0.1253   -0.3771   -1.025   0       0    absolute yes
O16      O2-    0.3923   -0.0041   -0.3892   -1.025   0       0    absolute yes
O17      O2-    0.4022   -0.134    -0.4186   -1.025   0       0    absolute yes
O18      O2-    0.2003    0.1298   -0.3583   -1.025   0       0    absolute yes
O19      O2-    0.2099    0.0026   -0.4008   -1.025   0       0    absolute yes
O20      O2-    0.1948   -0.1275   -0.4188   -1.025   0       0    absolute yes
O21      O2-    0.0032    0.0515   -0.2041   -1.025   0       0    absolute yes
O22      O2-   -0.0023   -0.1475   -0.2098   -1.025   0       0    absolute yes
O23      O2-    0.4239   -0.2501   -0.3413   -1.025   0       0    absolute yes
O24      O2-    0.1987   -0.2435   -0.3356   -1.025   0       0    absolute yes
O25      O2-    0.2822   -0.2525    0.0676   -1.025   0       0    absolute yes
O26      O2-    0.1101   -0.2526    0.0697   -1.025   0       0    absolute yes
O27      O2-    0.3799    0.4503   -0.2408   -1.025   0       0    absolute yes
O28      O2-    0.3143    0.448    -0.0754   -1.025   0       0    absolute yes
O29      O2-    0.1991    0.4318    0.0094   -1.025   0       0    absolute yes
O30      O2-    0.0812    0.4478   -0.0669   -1.025   0       0    absolute yes
O31      O2-    0.1206    0.4351   -0.2527   -1.025   0       0    absolute yes
O32      O2-    0.2505    0.4401   -0.2451   -1.025   0       0    absolute yes
O33      O2-    0.3797    0.659    -0.2169   -1.025   0       0    absolute yes
O34      O2-    0.3148    0.6459   -0.0508   -1.025   0       0    absolute yes
O35      O2-    0.1961    0.6513    0.027    -1.025   0       0    absolute yes
O36      O2-    0.0822    0.6559   -0.0653   -1.025   0       0    absolute yes
O37      O2-    0.1232    0.6678   -0.2504   -1.025   0       0    absolute yes
O38      O2-    0.2497    0.6694   -0.2144   -1.025   0       0    absolute yes
O39      O2-    0.3054    0.553    -0.1913   -1.025   0       0    absolute yes
O40      O2-    0.0851    0.5519   -0.1834   -1.025   0       0    absolute yes
O41      O2-    0.4186    0.3714   -0.3885   -1.025   0       0    absolute yes
O42      O2-    0.4154    0.5015   -0.4135   -1.025   0       0    absolute yes
O43      O2-    0.3938    0.632    -0.4087   -1.025   0       0    absolute yes
O44      O2-    0.19      0.3711   -0.3847   -1.025   0       0    absolute yes
O45      O2-    0.1862    0.5032   -0.3863   -1.025   0       0    absolute yes
O46      O2-    0.2074    0.6326   -0.3914   -1.025   0       0    absolute yes
O47      O2-   -0.0039    0.4576   -0.2104   -1.025   0       0    absolute yes
O48      O2-   -0.0013    0.6481   -0.212    -1.025   0       0    absolute yes
