# Supplementary material for: Diffusion and Adsorption of 2‑Methylpentane and 3‑Methylpentane in MFI-Type Zeolite Crystals
Source: J Phys Chem C Nanomater Interfaces. 2026 May 5;130(20):7242–52. doi: 10.1021/acs.jpcc.6c02168 (PMC13200187; doi:10.1021/acs.jpcc.6c02168)
Supplement: Supplementary file 2 [file jp6c02168_si_002.zip › GCMC_input_files/2MP_300K_mono/simulation.input]

SimulationType                  MonteCarlo
NumberOfCycles                  500000
NumberOfInitializationCycles    500000
RandomSeed                      4444

PrintEvery                      10000
PrintPropertiesEvery            10000
WriteBinaryRestartFileEvery     10000

Movies                          yes
WriteMoviesEvery                10000

RestartFile                     no
ContinueAfterCrash              no
RemoveAtomNumberCodeFromLabel   yes

Forcefield                      local
CutOffVDW                       12.0

Framework                       0
FrameworkName                   MFI_SI_mono
UnitCells                       2 2 2

ExternalTemperature             300.0
ExternalPressure                78.5

Component 0 MoleculeName     2-methylpentane         
            MoleculeDefinition        local
            IdealGasRosenbluthWeight  0.00508922
            TranslationProbability    1.0
            RotationProbability       1.0
            RegrowProbability         1.0
            CBMCProbability           1.0
            SwapProbability           1.0
            CreateNumberOfMolecules   0
