# Supplementary material for: Diffusion and Adsorption of 2‑Methylpentane and 3‑Methylpentane in MFI-Type Zeolite Crystals
Source: J Phys Chem C Nanomater Interfaces. 2026 May 5;130(20):7242–52. doi: 10.1021/acs.jpcc.6c02168 (PMC13200187; doi:10.1021/acs.jpcc.6c02168)
Supplement: Supplementary file 2 [file jp6c02168_si_002.zip › GCMC_input_files/3MP_300K_mono/loadings.txt]

1e-2 Average loading absolute [molecules/unit cell] 0.0356250000 +/- 0.0019720345 [-]
2e-2 Average loading absolute [molecules/unit cell] 0.0710597500 +/- 0.0035517592 [-]
5e-2 Average loading absolute [molecules/unit cell] 0.1738915000 +/- 0.0051564393 [-]
1e-1 Average loading absolute [molecules/unit cell] 0.3426937500 +/- 0.0200118280 [-]
2e-1 Average loading absolute [molecules/unit cell] 0.6501492500 +/- 0.0198638840 [-]
5e-1 Average loading absolute [molecules/unit cell] 1.4302402500 +/- 0.0340237398 [-]
1 Average loading absolute [molecules/unit cell] 2.1918072500 +/- 0.0354995319 [-]
2 Average loading absolute [molecules/unit cell] 2.8894345000 +/- 0.0614255133 [-]
5 Average loading absolute [molecules/unit cell] 3.5017470000 +/- 0.0484973734 [-]
10 Average loading absolute [molecules/unit cell] 3.7613972500 +/- 0.0191381219 [-]
20 Average loading absolute [molecules/unit cell] 3.8742517500 +/- 0.0066449892 [-]
50 Average loading absolute [molecules/unit cell] 3.9513642500 +/- 0.0164853614 [-]
100 Average loading absolute [molecules/unit cell] 3.9757260000 +/- 0.0069363076 [-]
200 Average loading absolute [molecules/unit cell] 4.0143167500 +/- 0.0572158348 [-]
500 Average loading absolute [molecules/unit cell] 4.0470812500 +/- 0.0446156900 [-]
1e3 Average loading absolute [molecules/unit cell] 4.1683622500 +/- 0.1778069685 [-]
2e3 Average loading absolute [molecules/unit cell] 4.1293590000 +/- 0.0626490390 [-]
5e3 Average loading absolute [molecules/unit cell] 4.4092487500 +/- 0.1597897113 [-]
1e4 Average loading absolute [molecules/unit cell] 4.6542572500 +/- 0.1921059604 [-]
2e4 Average loading absolute [molecules/unit cell] 4.9816975000 +/- 0.3464976925 [-]
2.7e4 Average loading absolute [molecules/unit cell] 5.0711340000 +/- 0.2004023526 [-]
