# Supplementary material for: Diffusion and Adsorption of 2‑Methylpentane and 3‑Methylpentane in MFI-Type Zeolite Crystals
Source: J Phys Chem C Nanomater Interfaces. 2026 May 5;130(20):7242–52. doi: 10.1021/acs.jpcc.6c02168 (PMC13200187; doi:10.1021/acs.jpcc.6c02168)
Supplement: Supplementary file 2 [file jp6c02168_si_002.zip › GCMC_input_files/MFI_structures_CIF/MFI_ortho.cif]

data_MFI_SI

_audit_creation_method RASPA-1.0
_audit_creation_date 2022-8-30
_audit_author_name 'Kaihang Shi'

_citation_author_name        'H. van Koningsveld, H. van Bekkum, and J. C. Jansen'
_citation_title              'On the location and disorder of the tetrapropylammonium (TPA) ion in zeolite ZSM-5 with improved framework accuracy'
_citation_journal_abbrev     'Acta Cryst.'
_citation_journal_volume     B43
_citation_page_first         127
_citation_page_last          132
_citation_year               1987

_cell_length_a    20.022
_cell_length_b    19.899
_cell_length_c    13.383
_cell_angle_alpha 90
_cell_angle_beta  90
_cell_angle_gamma 90
_cell_volume      42656.2

_symmetry_cell_setting          orthorhombic
_symmetry_space_group_name_Hall '-P 2ac 2n'
_symmetry_space_group_name_H-M  'P n m a'
_symmetry_Int_Tables_number     62

loop_
_symmetry_equiv_pos_as_xyz
 'x,y,z'
 '-x+1/2,-y,z+1/2'
 '-x,y+1/2,-z'
 'x+1/2,-y+1/2,-z+1/2'
 '-x,-y,-z'
 'x+1/2,y,-z+1/2'
 'x,-y+1/2,z'
 '-x+1/2,y+1/2,z+1/2'

loop_
_atom_site_label
_atom_site_type_symbol
_atom_site_fract_x
_atom_site_fract_y
_atom_site_fract_z
_atom_site_charge
Si       Si     0.422380000000     0.056500000000     0.664020000000     0     
Si       Si     0.307160000000     0.027720000000     0.810700000000     0     
Si       Si     0.279110000000     0.061270000000     0.031200000000     0     
Si       Si     0.122150000000     0.062980000000     0.026700000000     0     
Si       Si     0.071280000000     0.027220000000     0.814490000000     0     
Si       Si     0.186410000000     0.058960000000     0.671820000000     0     
Si       Si     0.422650000000     0.827500000000     0.672820000000     0     
Si       Si     0.307780000000     0.869840000000     0.814520000000     0     
Si       Si     0.275540000000     0.827210000000     0.031090000000     0     
Si       Si     0.120580000000     0.826900000000     0.029790000000     0     
Si       Si     0.070440000000     0.869630000000     0.818000000000     0     
Si       Si     0.187060000000     0.826730000000     0.680670000000     0     
O        O      0.372600000000     0.053400000000     0.755800000000     0     
O        O      0.308400000000     0.058700000000     0.921100000000     0     
O        O      0.200700000000     0.059200000000     0.028900000000     0     
O        O      0.096900000000     0.061100000000     0.914400000000     0     
O        O      0.114900000000     0.054100000000     0.723700000000     0     
O        O      0.243500000000     0.055300000000     0.754000000000     0     
O        O      0.374200000000     0.843900000000     0.762800000000     0     
O        O      0.308500000000     0.844800000000     0.927200000000     0     
O        O      0.198000000000     0.844600000000     0.028800000000     0     
O        O      0.091000000000     0.838600000000     0.922300000000     0     
O        O      0.116900000000     0.842200000000     0.730600000000     0     
O        O      0.244800000000     0.840600000000     0.757800000000     0     
O        O      0.304700000000     0.949000000000     0.813400000000     0     
O        O      0.076800000000     0.948100000000     0.823100000000     0     
O        O      0.416100000000     0.127600000000     0.610400000000     0     
O        O      0.408600000000     0.998300000000     0.586400000000     0     
O        O      0.402000000000     0.868600000000     0.576100000000     0     
O        O      0.188600000000     0.129800000000     0.616400000000     0     
O        O      0.194000000000     0.000700000000     0.591800000000     0     
O        O      0.195100000000     0.870900000000     0.581000000000     0     
O        O      0.996300000000     0.050200000000     0.792000000000     0     
O        O      0.996000000000     0.847200000000     0.792200000000     0     
O        O      0.419200000000     0.750000000000     0.646000000000     0     
O        O      0.188400000000     0.750000000000     0.646200000000     0     
O        O      0.288300000000     0.750000000000     0.057900000000     0     
O        O      0.108500000000     0.750000000000     0.061100000000     0     
