# Supplementary material for: Diffusion and Adsorption of 2‑Methylpentane and 3‑Methylpentane in MFI-Type Zeolite Crystals
Source: J Phys Chem C Nanomater Interfaces. 2026 May 5;130(20):7242–52. doi: 10.1021/acs.jpcc.6c02168 (PMC13200187; doi:10.1021/acs.jpcc.6c02168)
Supplement: Supplementary file 2 [file jp6c02168_si_002.zip › GCMC_input_files/MFI_structures_CIF/MFI_para.cif]

data_MFI_para

_audit_creation_method RASPA-1.0
_audit_creation_date 2012-1-15
_audit_author_name 'David Dubbeldam'

_citation_author_name        'H. van Koningsveld, et al'
_citation_title              'The location of p-Xylene in a single cristal of zeolite H-ZSM-5 with a new sorbate-induced, ortherombic framework symmetry'
_citation_journal_abbrev     'Acta. Cryst.'
_citation_journal_volume     B45
_citation_page_first         423
_citation_page_last          431
_citation_year               1989

_cell_length_a    20.121
_cell_length_b    19.82
_cell_length_c    13.438
_cell_angle_alpha 90
_cell_angle_beta  90
_cell_angle_gamma 90
_cell_volume      5359.05

_symmetry_cell_setting          orthorhombic
_symmetry_space_group_name_Hall 'P 2ac 2ab'
_symmetry_space_group_name_H-M  'P 21 21 21'
_symmetry_Int_Tables_number     19

loop_
_symmetry_equiv_pos_as_xyz
 'x,y,z'
 '-x+1/2,-y,z+1/2'
 '-x,y+1/2,-z+1/2'
 'x+1/2,-y+1/2,-z'

loop_
_atom_site_label
_atom_site_type_symbol
_atom_site_fract_x
_atom_site_fract_y
_atom_site_fract_z
_atom_site_charge
Si1      Si    0.42512      0.06614     -0.04659      0
Si2      Si    0.31765      0.03171      0.10283      0
Si3      Si    0.27983      0.0529       0.32416      0
Si4      Si    0.12322      0.05468      0.31605      0
Si5      Si    0.07586      0.02957      0.09722      0
Si6      Si    0.19627      0.07052     -0.03062      0
Si7      Si    0.42775     -0.16908     -0.04227      0
Si8      Si    0.31761     -0.12781      0.1005       0
Si9      Si    0.27322     -0.17378      0.31043      0
Si10     Si    0.11852     -0.17479      0.30883      0
Si11     Si    0.07438     -0.12883      0.09798      0
Si12     Si    0.19567     -0.17288     -0.02996      0
Si13     Si    0.42531      0.44952     -0.09297      0
Si14     Si    0.31445      0.47104      0.05983      0
Si15     Si    0.27904      0.42741      0.27162      0
Si16     Si    0.12149      0.42683      0.27285      0
Si17     Si    0.07431      0.46892      0.06229      0
Si18     Si    0.19248      0.44987     -0.08796      0
Si19     Si    0.42801      0.67407     -0.0741       0
Si20     Si    0.31712      0.62773      0.06764      0
Si21     Si    0.27474      0.67197      0.27484      0
Si22     Si    0.12035      0.6715       0.2746       0
Si23     Si    0.07384      0.62793      0.06557      0
Si24     Si    0.19578      0.67319     -0.06659      0
O1       O     0.3855       0.061        0.0571       0
O2       O     0.3174       0.0483       0.2195       0
O3       O     0.2019       0.0543       0.3039       0
O4       O     0.0877       0.0529       0.2098       0
O5       O     0.1263       0.0676       0.0254       0
O6       O     0.2555       0.0654       0.0485       0
O7       O     0.386       -0.1576       0.0576       0
O8       O     0.3127      -0.1442       0.2166       0
O9       O     0.1956      -0.1559       0.2975       0
O10      O     0.0792      -0.1485       0.2127       0
O11      O     0.129       -0.1667       0.0341       0
O12      O     0.2568      -0.1626       0.0425       0
O13      O     0.3155      -0.0481       0.0831       0
O14      O     0.0864      -0.0498       0.0872       0
O15      O     0.4131       0.139       -0.0946       0
O16      O     0.3984       0.0098      -0.1218       0
O17      O     0.3985      -0.1224      -0.1292       0
O18      O     0.2          0.1404      -0.0888       0
O19      O     0.202        0.0107      -0.1093       0
O20      O     0.1969      -0.1198      -0.1186       0
O21      O     0.0022       0.0491       0.0637       0
O22      O     0.0034      -0.1507       0.0584       0
O23      O     0.4223      -0.2456      -0.0784       0
O24      O     0.1975      -0.2471      -0.0762       0
O25      O     0.2831      -0.2531       0.3173       0
O26      O     0.1099      -0.2548       0.3202       0
O27      O     0.3831       0.4527       0.0081       0
O28      O     0.3076       0.4285       0.1602       0
O29      O     0.1999       0.4339       0.2695       0
O30      O     0.0919       0.4299       0.1633       0
O31      O     0.1259       0.4515      -0.0233       0
O32      O     0.255        0.4554      -0.016        0
O33      O     0.3871       0.6458       0.0185       0
O34      O     0.3116       0.6675       0.1702       0
O35      O     0.1972       0.6552       0.2589       0
O36      O     0.0839       0.6663       0.1695       0
O37      O     0.1296       0.6486      -0.0122       0
O38      O     0.2585       0.6482      -0.0055       0
O39      O     0.3129       0.5489       0.0899       0
O40      O     0.0754       0.5486       0.0846       0
O41      O     0.4097       0.3815      -0.1488       0
O42      O     0.4078       0.5128      -0.1622       0
O43      O     0.3999       0.6435      -0.1768       0
O44      O     0.1951       0.3803      -0.1479       0
O45      O     0.1912       0.5113      -0.1655       0
O46      O     0.1984       0.6414      -0.1762       0
O47      O     0.0021       0.4452       0.0253       0
O48      O     0.0036       0.649        0.0206       0
